# Supplementary material for: Impact of liver fibrosis on COVID-19 in-hospital mortality in Southern Italy
Source: PLoS One. 2024 May 7;19(5):e0296495. doi: 10.1371/journal.pone.0296495 (PMC11075870; doi:10.1371/journal.pone.0296495)
Supplement: S1 Data set — (XLSX) [file pone.0296495.s003.xlsx]

## Sheet: Foglio1
ID	Center	Sex	Age (years)	Positive in the family?	1st positive in the family?	if yes, how many days before hospitalization?	Temp°	Respiratory Rate	Heart Rate (bpm)	sytolic BP	diastolic BP	Oxygen Saturation (%)	ARDS Scale	Glasgow Coma Score (GCS/15)	Nasal Cannula/Glasses	Venturi Mask	NIV	CPAP	BiPAP	AIRVO (Alti Flussi)	IOT	Respiratory Severity	R.S. (con CPAP+BI+AIRVO=NIV)	Respiratory Severity_mod	R.S. (con CPAP+BI+AIRVO=NIV)_mod	R.S.tot	Chronic Cardiac Disease	Chronic Kidney Disease	Hypertension	Diabetes	Smoking	Chronic Liver Disease	Chronic Respiratory Disease	Chronic Neurological Disorder	Malignant Neoplasm	Fibrinogen	PT	Albumin	Platelets	AST	ALT	FIB-4	GRUPPI_FIB4	Outcome	GIORNI OSPEDALIZZAZIONE	Platelets_ex	AST_ex	ALT_ex	FIB-4_ex
1	Ospedale di Avellino	Male	55		no		38.6		96	139	83	96			no												no	no	yes	no	unkn			yes	no	461	8.06		141	26	26	1.98898	2	discharged	#REF!
2	Ospedale di Avellino	Male	61				39.5		91	134	85	95			yes	no						Nasal Cannula/ Glasses/ Venturi Mask	Nasal Cannula/ Glasses/ Venturi Mask	Nasal Cannula/ Glasses/ Venturi Mask	Nasal Cannula/ Glasses/ Venturi Mask	Nasal Cannula/ Glasses/ Venturi Mask	no	no	no	yes	unkn	no	no	no	no	693	9.04		250	49	30	2.18286	2	discharged	#REF!
3	Ospedale di Avellino	Male	23		no		38		105	125	75	95			no	no											no	no	no	no	unkn	no	no	no	no	714	10.09		253	18	19	0.375408	1	discharged	#REF!
4	Ospedale di Avellino	Female	74		no		36.7		55	140	65	92			no	yes		Yes				Nasal Cannula/ Glasses/ Venturi Mask	Niv	Nasal Cannula/ Glasses/ Venturi Mask	Niv	Niv	no	no	no	yes	unkn	no	no	no	no	512	8.8		262	29	41	1.27919	1	dead	#REF!
5	Ospedale di Avellino	Male	58		no		38.9		104	150	80	96			yes	yes		Yes				Nasal Cannula/ Glasses/ Venturi Mask	Niv	Nasal Cannula/ Glasses/ Venturi Mask	Niv	Niv	no	no	yes	no	yes	no	no	no	no	608	8.28		168	47	50	2.29473	2	discharged	#REF!
6	Ospedale di Avellino	Female	66		no		36.4		64	130	75	88			yes	yes						Nasal Cannula/ Glasses/ Venturi Mask	Nasal Cannula/ Glasses/ Venturi Mask	Nasal Cannula/ Glasses/ Venturi Mask	Nasal Cannula/ Glasses/ Venturi Mask	Nasal Cannula/ Glasses/ Venturi Mask	no	no	no	no	no	no	no	no	no	548	7.95		210	23	29	1.34231	1	discharged	#REF!
7	Ospedale di Avellino	Female	88	no	yes	7	37			175	87	89			yes	yes						Nasal Cannula/ Glasses/ Venturi Mask	Nasal Cannula/ Glasses/ Venturi Mask	Nasal Cannula/ Glasses/ Venturi Mask	Nasal Cannula/ Glasses/ Venturi Mask	Nasal Cannula/ Glasses/ Venturi Mask	no	yes	yes	yes	unkn	no	no	yes	no	496	8.01		101					discharged	#REF!
8	Ospedale di Avellino	Male	60		no		37.3		90	165	105	92			yes	yes		Yes				Nasal Cannula/ Glasses/ Venturi Mask	Niv	Nasal Cannula/ Glasses/ Venturi Mask	Niv	Niv	yes	no	yes	no	unkn	no	no	no	no	570	8.27		179	35	29	2.17855	2	discharged	#REF!
9	Ospedale di Avellino	Male	66		no		37.8		85	150	88	95			yes	yes		Yes				Nasal Cannula/ Glasses/ Venturi Mask	Niv	Nasal Cannula/ Glasses/ Venturi Mask	Niv	Niv	no	no	no	no	unkn	unkn	no	no	no	414	10.38		131	90	125	4.05565	3	dead	#REF!
10	Ospedale di Avellino	Female	71		no		36.6		77	120	60	86			no	yes		Yes				Nasal Cannula/ Glasses/ Venturi Mask	Niv	Nasal Cannula/ Glasses/ Venturi Mask	Niv	Niv	yes	no	no	yes	unkn	no	no	no	no				151	21	42	1.52362	2	dead	#REF!	212	27	41	1.41219
11	Ospedale di Avellino	Female	82		no		36.7		80	130	70	60			no	yes		Yes				Nasal Cannula/ Glasses/ Venturi Mask	Niv	Nasal Cannula/ Glasses/ Venturi Mask	Niv	Niv	no	yes	no	yes	unkn	no	no	no	no		8.02		212	15	37	0.953824	1	dead	#REF!
12	Ospedale di Avellino	Male	77		no		39		78	130	90	98			no	no		No									no	no	yes	no	ex	no	yes	no	no	518	11.53		125	18	36	1.848	2	discharged	#REF!
13	Ospedale di Avellino	Male	65		yes	18	36.2		60	120	70	84			yes	yes		No				Nasal Cannula/ Glasses/ Venturi Mask	Nasal Cannula/ Glasses/ Venturi Mask	Nasal Cannula/ Glasses/ Venturi Mask	Nasal Cannula/ Glasses/ Venturi Mask	Nasal Cannula/ Glasses/ Venturi Mask	yes	no	no	no	no	no	no	no	no	772			244	53	34	2.42136	2	discharged	#REF!
14	Ospedale di Avellino	Female	81		yes	10			89	140	80	89			no	yes		Yes				Nasal Cannula/ Glasses/ Venturi Mask	Niv	Nasal Cannula/ Glasses/ Venturi Mask	Niv	Niv	no	no	yes	no	no	no	no	no	no		9.25		218	23	27	1.64465	2	dead	#REF!	48	20	21	7.36485
15	Ospedale di Avellino	Male	52				37.7		70	110	65	96			yes	no		No				Nasal Cannula/ Glasses/ Venturi Mask	Nasal Cannula/ Glasses/ Venturi Mask	Nasal Cannula/ Glasses/ Venturi Mask	Nasal Cannula/ Glasses/ Venturi Mask	Nasal Cannula/ Glasses/ Venturi Mask	no	no	no	no	no	no	no	no	no	627	8.61		157	22	20	1.62934	2	discharged	#REF!
16	Ospedale di Avellino	Male	75		no		37		82	145	75	95			yes	yes		Yes				Nasal Cannula/ Glasses/ Venturi Mask	Niv	Nasal Cannula/ Glasses/ Venturi Mask	Niv	Niv	yes	no	yes	no	no	no	no	no	yes	610			304	63	31	2.79156	2	discharged	#REF!
17	Ospedale di Avellino	Female	78				38.9			130	55	96			yes	yes						Nasal Cannula/ Glasses/ Venturi Mask	Nasal Cannula/ Glasses/ Venturi Mask	Nasal Cannula/ Glasses/ Venturi Mask	Nasal Cannula/ Glasses/ Venturi Mask	Nasal Cannula/ Glasses/ Venturi Mask	no	no		no	unkn	no	no	no	yes	709	8.81		171	22	32	1.77397	2	discharged	#REF!
18	Ospedale di Avellino	Female	78		yes	9			78	140	80	90			yes	yes		Yes				Nasal Cannula/ Glasses/ Venturi Mask	Niv	Nasal Cannula/ Glasses/ Venturi Mask	Niv	Niv	no	no	yes	no	unkn	no	no	no	no	510	7.35	2.8	192	23	24	1.90728	2	discharged	#REF!
19	Ospedale di Avellino	Male	81	no	yes	12	38.1		85	125	60	95			yes	yes		No				Nasal Cannula/ Glasses/ Venturi Mask	Nasal Cannula/ Glasses/ Venturi Mask	Nasal Cannula/ Glasses/ Venturi Mask	Nasal Cannula/ Glasses/ Venturi Mask	Nasal Cannula/ Glasses/ Venturi Mask	unkn	unkn	unkn	unkn	unkn	unkn	unkn	no	unkn	841	9.02		174	24	42	1.72394	2	discharged	#REF!
20	Ospedale di Avellino	Female	82							146	79	98			no	yes		Yes				Nasal Cannula/ Glasses/ Venturi Mask	Niv	Nasal Cannula/ Glasses/ Venturi Mask	Niv	Niv	no	no	no	no	unkn	no	no	no	no		8.19		116	19	64	1.67888	2	dead	#REF!	148
21	Ospedale di Avellino	Male	64							140	80	95			yes	no		No				Nasal Cannula/ Glasses/ Venturi Mask	Nasal Cannula/ Glasses/ Venturi Mask	Nasal Cannula/ Glasses/ Venturi Mask	Nasal Cannula/ Glasses/ Venturi Mask	Nasal Cannula/ Glasses/ Venturi Mask	no	no	yes	no	ex	yes	no	no	no	549	9.91		205	37	40	1.82641	2	discharged	#REF!
22	Ospedale di Avellino	Male	45							130	80	95			yes	no		No				Nasal Cannula/ Glasses/ Venturi Mask	Nasal Cannula/ Glasses/ Venturi Mask	Nasal Cannula/ Glasses/ Venturi Mask	Nasal Cannula/ Glasses/ Venturi Mask	Nasal Cannula/ Glasses/ Venturi Mask	yes	no	no	no	no	no	no	no	no	541	8.8		160	44	19	2.83902	2	discharged	#REF!
23	Ospedale di Avellino	Male	64						80	150	70	97			yes	yes		No				Nasal Cannula/ Glasses/ Venturi Mask	Nasal Cannula/ Glasses/ Venturi Mask	Nasal Cannula/ Glasses/ Venturi Mask	Nasal Cannula/ Glasses/ Venturi Mask	Nasal Cannula/ Glasses/ Venturi Mask	no	no	yes	no	unkn	no	no	no	no	639	7.85	2.9	236	54	44	2.20768	2	discharged	#REF!
24	Ospedale di Avellino	Male	72						79	150	80	89			no	no		Yes				Niv	Niv	Niv	Niv	Niv	yes	no	no	yes	unkn	no	no	yes	yes	295	10.44		22	14	13	12.7077	3	dead	#REF!
25	Ospedale di Avellino	Female	74				38.8		80	125	75	88			yes	yes		Yes				Niv	Niv	Nasal Cannula/ Glasses/ Venturi Mask	Niv	Niv	no	no	no	no	unkn	no	no	no	no		8.84		264	35	75	1.13283	1	discharged	#REF!
26	Ospedale di Avellino	Male	56			7			80	133	80	95			yes	yes		Yes				Niv	Niv	Nasal Cannula/ Glasses/ Venturi Mask	Niv	Niv	no	no	no	no	unkn	no	no	no	no	473	8.52		324	67	70	1.3841	1	discharged	#REF!
27	Ospedale di Avellino	Male	55			10				134	88	94			no	yes		No				Nasal Cannula/ Glasses/ Venturi Mask	Nasal Cannula/ Glasses/ Venturi Mask	Nasal Cannula/ Glasses/ Venturi Mask	Nasal Cannula/ Glasses/ Venturi Mask	Nasal Cannula/ Glasses/ Venturi Mask	no	no	no	no	unkn	no	no	no	no		8.4	3	210	50	36	2.18254	2	discharged	#REF!
28	Ospedale di Avellino	Male	54		yes				88	130	80	95			yes	yes		No				Nasal Cannula/ Glasses/ Venturi Mask	Nasal Cannula/ Glasses/ Venturi Mask	Nasal Cannula/ Glasses/ Venturi Mask	Nasal Cannula/ Glasses/ Venturi Mask	Nasal Cannula/ Glasses/ Venturi Mask	no	no	no	no	unkn	no	no	no	no	596	8.45	3.6	344	113	51	2.48387	2	discharged	#REF!
29	Ospedale di Avellino	Male	66		yes	10				160	90	98			yes	no		No				Nasal Cannula/ Glasses/ Venturi Mask	Nasal Cannula/ Glasses/ Venturi Mask	Nasal Cannula/ Glasses/ Venturi Mask	Nasal Cannula/ Glasses/ Venturi Mask	Nasal Cannula/ Glasses/ Venturi Mask	no	no	yes	yes	unkn	no	no	no	no	532	8.29		140	29	26	2.68119	2	discharged	#REF!
30	Ospedale di Avellino	Male	71		no	7	36.5		80	132	77	91			yes	no		No				Nasal Cannula/ Glasses/ Venturi Mask	Nasal Cannula/ Glasses/ Venturi Mask	Nasal Cannula/ Glasses/ Venturi Mask	Nasal Cannula/ Glasses/ Venturi Mask	Nasal Cannula/ Glasses/ Venturi Mask	yes	no	yes	yes	unkn	no	no	no	no	565	7.76	3.3	134	18	39	1.52719	2	discharged	#REF!
31	Ospedale di Avellino	Male	82		yes				69	110	70	96			yes	yes	yes	No				Nasal Cannula/ Glasses/ Venturi Mask	Niv	Niv	Niv	Niv	yes	no	yes	no	unkn	no	no	no	no	257	9.45		74	10	21	2.41809	2	dead	#REF!
32	Ospedale di Avellino	Male	46		no	15			86	195	130	99			yes	no	no	No				Nasal Cannula/ Glasses/ Venturi Mask	Nasal Cannula/ Glasses/ Venturi Mask	Nasal Cannula/ Glasses/ Venturi Mask	Nasal Cannula/ Glasses/ Venturi Mask	Nasal Cannula/ Glasses/ Venturi Mask	no	no	yes	no	yes	no	no	no	no	839	9.61		232	17	35	0.569751	1	discharged	#REF!
33	Ospedale di Avellino	Male	51			10			80	115	83	95			yes	no	no	No				Nasal Cannula/ Glasses/ Venturi Mask	Nasal Cannula/ Glasses/ Venturi Mask	Nasal Cannula/ Glasses/ Venturi Mask	Nasal Cannula/ Glasses/ Venturi Mask	Nasal Cannula/ Glasses/ Venturi Mask	no	no	no	no	unkn	no	no	no	no	576	9.22		209	23	17	1.36122	1	discharged	#REF!
34	Ospedale di Avellino	Male	45			8				150	100	96			yes	yes	no	No				Nasal Cannula/ Glasses/ Venturi Mask	Nasal Cannula/ Glasses/ Venturi Mask	Nasal Cannula/ Glasses/ Venturi Mask	Nasal Cannula/ Glasses/ Venturi Mask	Nasal Cannula/ Glasses/ Venturi Mask	no	no	yes	no	no	no	no	no	no	960	8.7		241	106	52	2.74473	2	discharged	#REF!
35	Ospedale di Avellino	Male	82				36.8		88	140	70	91			yes	no	no	No				Nasal Cannula/ Glasses/ Venturi Mask	Nasal Cannula/ Glasses/ Venturi Mask	Nasal Cannula/ Glasses/ Venturi Mask	Nasal Cannula/ Glasses/ Venturi Mask	Nasal Cannula/ Glasses/ Venturi Mask	no	no	yes	no	unkn	no	yes	no	yes	658	7.66		274	26	29	1.4449	1	discharged	#REF!
36	Ospedale di Avellino	Female	87						78	150	70	94			yes	no	no	No				Nasal Cannula/ Glasses/ Venturi Mask	Nasal Cannula/ Glasses/ Venturi Mask	Nasal Cannula/ Glasses/ Venturi Mask	Nasal Cannula/ Glasses/ Venturi Mask	Nasal Cannula/ Glasses/ Venturi Mask	no	no	yes	no	unkn	no	no	no	no		8.75	3.6	153	24	42	2.10579	2	discharged	#REF!
37	Ospedale di Avellino	Female	87						80	120	60	68			no	yes	yes	Yes				Niv	Niv	Niv	Niv	Niv	no	no	no	no	unkn	no	no	no	no	228	10.16		106	37	37	4.99246	3	dead	#REF!	26
38	Ospedale di Avellino	Male	52				38.5		87	130	80	91			yes							Nasal Cannula/ Glasses/ Venturi Mask	Nasal Cannula/ Glasses/ Venturi Mask	Nasal Cannula/ Glasses/ Venturi Mask	Nasal Cannula/ Glasses/ Venturi Mask	Nasal Cannula/ Glasses/ Venturi Mask	no	no	yes	no	no	no	no	no	no		9.07		117	21	19	2.14121	2	discharged	#REF!
39	Ospedale di Avellino	Male	69						110	110	60	100			yes	yes						Nasal Cannula/ Glasses/ Venturi Mask	Nasal Cannula/ Glasses/ Venturi Mask	Nasal Cannula/ Glasses/ Venturi Mask	Nasal Cannula/ Glasses/ Venturi Mask	Nasal Cannula/ Glasses/ Venturi Mask	no	yes	yes	yes	unkn	no	no	no	no	817	8.52		351	23	26	0.886713	1	discharged	#REF!
40	Ospedale di Avellino	Male	60				39.2			130	75	92			yes	yes	yes	Yes				Niv	Niv	Niv	Niv	Niv	no	no	yes	yes	unkn	no	no	no	no	564	8.8		127	100	83	5.18571	3	discharged	#REF!
41	Ospedale di Avellino	Female	54				38.2		78	140	60	98			yes							Nasal Cannula/ Glasses/ Venturi Mask	Nasal Cannula/ Glasses/ Venturi Mask	Nasal Cannula/ Glasses/ Venturi Mask	Nasal Cannula/ Glasses/ Venturi Mask	Nasal Cannula/ Glasses/ Venturi Mask	no	no	yes	no	unkn	no	no	no	no	599	8.47		184	27	32	1.40076	1	discharged	#REF!
42	Ospedale di Avellino	Male	50				37.4		100	115	70	88			yes	yes	yes	Yes		yes		Niv	Niv	Niv	Niv	Niv	no	no	no	no	unkn	no	no	no	no	654	9.27		257	27	32	0.928594	1	discharged	#REF!
43	Ospedale di Avellino	Female	80							150	75	90			yes	yes	yes	Yes				Niv	Niv	Niv	Niv	Niv	no	no	yes	no	unkn	no	no	no	no	422	7.56		190	71	56	3.99485	3	dead	#REF!
44	Ospedale di Avellino	Male	47				37.2			130	75	94			yes							Nasal Cannula/ Glasses/ Venturi Mask	Nasal Cannula/ Glasses/ Venturi Mask	Nasal Cannula/ Glasses/ Venturi Mask	Nasal Cannula/ Glasses/ Venturi Mask	Nasal Cannula/ Glasses/ Venturi Mask	no	no	no	no	unkn	no	no	no	no	580	8.35		159	24	26	1.39131	1	discharged	#REF!
45	Ospedale di Avellino	Male	50				37.8		78	150	70	91			yes	no				yes		Nasal Cannula/ Glasses/ Venturi Mask	Niv	Niv	Niv	Niv	no	no	no		no	no	no	no	no	567	8.68		182	59	47	2.3643	2	discharged	#REF!
46	Ospedale di Avellino	Female	91						93	115	65	91			yes	yes						Nasal Cannula/ Glasses/ Venturi Mask	Nasal Cannula/ Glasses/ Venturi Mask	Nasal Cannula/ Glasses/ Venturi Mask	Nasal Cannula/ Glasses/ Venturi Mask	Nasal Cannula/ Glasses/ Venturi Mask	yes	no	yes	no	unkn	no	no	no	no	548	9.86		148	32	84	2.14679	2	discharged	#REF!
47	Ospedale di Avellino	Male	66				38.3	22	87	180	60	95			yes	yes	yes					Niv	Niv	Niv	Niv	Niv	yes	no	yes	yes	no	no	no	no	no	590	8.22		123	47	37	4.14606	3	dead	#REF!
48	Ospedale di Avellino	Male	92	no	yes				70	120	70	50			yes	yes	yes	Yes				Niv	Niv	Nasal Cannula/ Glasses/ Venturi Mask	Nasal Cannula/ Glasses/ Venturi Mask	Nasal Cannula/ Glasses/ Venturi Mask	no	no	yes	yes	unkn	no	no	no	yes	610	7.62		310	26	55	1.04044	1	dead	#REF!
49	Ospedale di Avellino	Male	80							105	45	97			no	yes		Yes				Nasal Cannula/ Glasses/ Venturi Mask	Niv	Nasal Cannula/ Glasses/ Venturi Mask	Niv	Niv	no	yes	no	no	unkn	no	no	no	no	960	8.6	2.2	211	43	35	2.75576	2	dead	#REF!
50	Ospedale di Avellino	Male	80	no	yes					140	80	95			yes	yes		Yes			yes	Oti	Oti	Oti	Oti	Oti	no	yes	no	yes	unkn	no	no	yes	no	633	9.3		171	110	86	5.54929	3	dead	#REF!
51	Ospedale di Avellino	Male	73				37.6		86	130	80	94			yes	yes	yes	Yes				Niv	Niv	Nasal Cannula/ Glasses/ Venturi Mask	Nasal Cannula/ Glasses/ Venturi Mask	Nasal Cannula/ Glasses/ Venturi Mask	no	no	no	no	unkn	no	no	no	no	517	8.26	3.3	83	133	106	11.3617	3	discharged	#REF!
53	PNL AVELLINO	2 - Female	86	Missing	Missing		36.7	28	88	130	70	93			Missing	Yes	Missing	No	No	No	No	Nasal Cannula/ Glasses/ Venturi Mask	Nasal Cannula/ Glasses/ Venturi Mask	Nasal Cannula/ Glasses/ Venturi Mask	Nasal Cannula/ Glasses/ Venturi Mask	Nasal Cannula/ Glasses/ Venturi Mask	2 - no	2 - no	1 - yes	1 - yes	2 - no	2 - no	1 -yes	No	2 - no	950	75.84		224	28	21	2.34584	2	discharged	#REF!	447
54	PNL AVELLINO	1 - Male	44	Yes	Missing		37	14	78	115	75				Missing	Yes	No	No	No	No	No	Nasal Cannula/ Glasses/ Venturi Mask	Nasal Cannula/ Glasses/ Venturi Mask	Nasal Cannula/ Glasses/ Venturi Mask	Nasal Cannula/ Glasses/ Venturi Mask	Nasal Cannula/ Glasses/ Venturi Mask	1 - yes	2 - no	1 - yes	2 - no	2 - no	2 - no	2 - no	No	2 - no		101.85		181	50	44	1.83239	2	discharged	#REF!	374	16	63	0.237154
55	PNL AVELLINO	1 - Male	80	Yes	Missing										Missing	Yes	No	No	No	Yes	No	Nasal Cannula/ Glasses/ Venturi Mask	Niv	Niv	Niv	Niv	2 - no	2 - no	1 - yes	1 - yes	3 - ex	1 - yes	2 - no	No	1 - yes	628	66.92		145	88	38	7.87613	3	discharged	#REF!	76	18	14	5.0639
56	PNL AVELLINO	2 - Female	73	No	Missing		36.3		66	130	70	91			Missing	Missing	Yes	Yes	Yes	No	No	Niv	Niv	Nasal Cannula/ Glasses/ Venturi Mask	Nasal Cannula/ Glasses/ Venturi Mask	Nasal Cannula/ Glasses/ Venturi Mask	1 - yes	2 - no	1 - yes	1 - yes	2 - no	2 - no	2 - no	No	2 - no	582	121.14		225	35	21	2.47799	2	dead	#REF!	283	13	12	0.968031
57	PNEUMOLOGIA AVELLINO	1 - Male	62	No	Yes	7	39	26	97	135	70	91		15	Yes	No	No	No	No	No	No	Nasal Cannula/ Glasses/ Venturi Mask	Nasal Cannula/ Glasses/ Venturi Mask	Nasal Cannula/ Glasses/ Venturi Mask	Nasal Cannula/ Glasses/ Venturi Mask	Nasal Cannula/ Glasses/ Venturi Mask	1 - yes	2 - no	1 - yes	1 - yes		2 - no	2 - no	No	2 - no		95.71		285	70	133	1.32044	1	discharged	#REF!	378
58	PNEUMOLOGIA AVELLINO	1 - Male	83	Missing	Missing		36.4			135	85	87			No	Yes	Yes	No	Yes	No	No	Niv	Niv	Niv	Niv	Niv		1 - yes	1 - yes					Missing	1 - yes		93		148	31	54	2.36582	2	dead	#REF!	15	51	63	35.5539
59	PNEUMOLOGIA AVELLINO	1 - Male	69	Yes	No		36		82	130	70	87			Yes	Missing	Missing	No	No	Missing	Missing	Nasal Cannula/ Glasses/ Venturi Mask	Nasal Cannula/ Glasses/ Venturi Mask	Nasal Cannula/ Glasses/ Venturi Mask	Nasal Cannula/ Glasses/ Venturi Mask	Nasal Cannula/ Glasses/ Venturi Mask								Missing			105		132	39	40	3.22337	2	discharged	#REF!	140	33	39	2.60437
60	PNEUMOLOGIA AVELLINO	2 - Female	94	Yes	Yes		36.5		79	120	55	95			Missing	Yes	Yes	No	Yes	Missing	Missing	Niv	Niv	Nasal Cannula/ Glasses/ Venturi Mask	Nasal Cannula/ Glasses/ Venturi Mask	Nasal Cannula/ Glasses/ Venturi Mask	1 - yes	1 - yes	1 - yes	1 - yes				Missing			137		135	10	6	2.84262	2	dead	#REF!	129	75	69	6.57923
61	PNEUMOLOGIA AVELLINO	1 - Male	68	Missing	Missing		37.8		84	160	90	91			Missing	Yes	Yes	Yes	No	Yes	Missing	Niv	Niv	Nasal Cannula/ Glasses/ Venturi Mask	Nasal Cannula/ Glasses/ Venturi Mask	Nasal Cannula/ Glasses/ Venturi Mask			1 - yes					Missing			109		283	24	16	1.4417	1	discharged	#REF!	316
62	pneumologia avellino	1 - Male	41	Missing	Yes	7	37.9	20	100			93			Yes	No	No	No	No	No	No	Nasal Cannula/ Glasses/ Venturi Mask	Nasal Cannula/ Glasses/ Venturi Mask	Nasal Cannula/ Glasses/ Venturi Mask	Nasal Cannula/ Glasses/ Venturi Mask	Nasal Cannula/ Glasses/ Venturi Mask	2 - no	2 - no	2 - no	2 - no	2 - no	2 - no	2 - no	No			116.94		303	34	62	0.584284	1	discharged	#REF!	402	15	35	0.258592
63	pneumologia avellino	1 - Male	60	Missing	Missing					135	75	95			Yes	No	No	No	No	No	No	Nasal Cannula/ Glasses/ Venturi Mask	Nasal Cannula/ Glasses/ Venturi Mask	Nasal Cannula/ Glasses/ Venturi Mask	Nasal Cannula/ Glasses/ Venturi Mask	Nasal Cannula/ Glasses/ Venturi Mask	2 - no	2 - no	1 - yes	2 - no		2 - no	2 - no	No	2 - no		131.14		87	86	68	7.19244	3	discharged	#REF!		177	318
64	pneumologia avellino	1 - Male	72	Missing	Missing		36.7	14	60			96			No	Missing	No	No	No	No	No		No		No	No	2 - no	2 - no	1 - yes	1 - yes	1 - yes	2 - no	2 - no	No	2 - no	525	127.73		146	28	44	2.08167	2	discharged	#REF!		18	38
65	pneumologia avellino	1 - Male	52	Yes	Missing		39.7					92			Yes	No	No	No	No	No	No	Nasal Cannula/ Glasses/ Venturi Mask	Nasal Cannula/ Glasses/ Venturi Mask	Nasal Cannula/ Glasses/ Venturi Mask	Nasal Cannula/ Glasses/ Venturi Mask	Nasal Cannula/ Glasses/ Venturi Mask	2 - no	2 - no	1 - yes	2 - no	2 - no	2 - no	2 - no	No	2 - no		120.69		168	22	9	2.26984	2	discharged	#REF!	216	16	10	1.21806
66	pneumologia avellino	2 - Female	61	Missing	Missing							97			Yes	Yes	No	No	No	No	No	Nasal Cannula/ Glasses/ Venturi Mask	Nasal Cannula/ Glasses/ Venturi Mask	Nasal Cannula/ Glasses/ Venturi Mask	Nasal Cannula/ Glasses/ Venturi Mask	Nasal Cannula/ Glasses/ Venturi Mask	2 - no	1 - yes	1 - yes	2 - no	2 - no		2 - no	No	2 - no		113.78		227	70	25	3.76211	3	discharged	#REF!	193
67	pneumologia avellino	1 - Male	62	No	Missing		38.3					97			Yes	No	No	No	No	No	No	Nasal Cannula/ Glasses/ Venturi Mask	Nasal Cannula/ Glasses/ Venturi Mask	Nasal Cannula/ Glasses/ Venturi Mask	Nasal Cannula/ Glasses/ Venturi Mask	Nasal Cannula/ Glasses/ Venturi Mask	2 - no	2 - no	2 - no	2 - no		2 - no	2 - no	No	2 - no									discharged	#REF!	167	26	46	1.42321
68	boscotrecase	Male	56	no				23	83	155	100	95	Moderate	15	no	no	no	Yes	No	no	yes	Oti	Oti	Niv	Niv	Niv	no			no	unkn	no	no	no	no		86	3.7	228000	35	56	1.14875	1	dead	#REF!	110000	27	61	1.75993
69	boscotrecase	Female	78	no				18	100	90	60	92	Severe	3	no	no	no	No	No	no	yes	Oti	Oti	Oti	Oti	Oti	yes	no	yes	no	unkn	no	no	no	no	410	47	1.9	136000	421	265	14.8325	3	dead	#REF!	74000	607	261	39.6033
70	boscotrecase	Male	71	no				26	90	140	90	99	Severe	15	no	no	no	Yes	No	no	yes	Oti	Oti	Niv	Niv	Niv	yes	no	yes	yes	unkn	no	no	no	no		81		284000	44	30	2.00832	2	dead	#REF!	449000	27	32	0.754746
71	boscotrecase	Female	61	no				28	100	130	60	78	Severe	15	no	no	no	Yes	No	no	yes	Oti	Oti	Niv	Niv	Niv	unkn	no	yes	no	unkn	no	no	no	no	1004	107	3.2	232000	33	31	1.55839	2	dead	#REF!	207000	52	38	2.48583
72	boscotrecase	Female	59	no			37.3	26	100	105	70	82	Severe	15	no	no	no	No	No	no	yes	Oti	Oti	Oti	Oti	Oti	no	no	yes	no	unkn	no	yes	no	no	338	83	2.7	234000	49	54	1.68126	2	dead	#REF!	152000	151	144	4.88432
73	boscotrecase	Male	58	no			37.6	24	110	170	85	95	Severe	15	no	no	no	No	No	no	yes	Oti	Oti	Oti	Oti	Oti	yes	no	yes	yes	yes	yes	yes	no	yes	1013	80	3.6	201000	46	49	1.89623	2	dead	#REF!	299000	59	84	1.24873
74	boscotrecase	Male	69	no			38	22	95	140	90	93	Severe	15	no	yes	no	No	No	no	yes	Oti	Oti	Nasal Cannula/ Glasses/ Venturi Mask		Oti	no	no	yes	no	no	no	no	yes	no	404	50	4.2	160000	33	23	2.96742	2	dead	#REF!	142000	30	49	2.08249
75	boscotrecase	Female	71	no			38.3	26	110	130	80	95	Severe	15	no	no	no	No	No	no	yes	Oti	Oti	Niv	Niv	Niv	no	no	no		no	no	no	no		548	58	2.7	360000	32	52	0.875194	1	dead	#REF!	52000	32	62	5.54893
76	boscotrecase	Male	74	no			38.5	24	100	100	60	62	Severe	15	no	no	no	No	No	no	yes	Oti	Oti	Niv	Niv	Niv	yes	no	yes	no	yes	no	no	no	no	603	52	2	174000	93	104	3.87837	3	dead	#REF!	162000	98	56	5.98203
77	boscotrecase	Female	81	no			36.2	28	98	140	80	85	Severe	15	no	no	no	No	No	no	yes	Oti	Oti	Nasal Cannula/ Glasses/ Venturi Mask	Nasal Cannula/ Glasses/ Venturi Mask	Nasal Cannula/ Glasses/ Venturi Mask	no	no	yes	no	no	no	yes	no	no		96	3.3	268000	39	20	2.63572	2	dead	#REF!	380000	20	17	1.03397
78	boscotrecase	Female	58	no			37.3	22	90	140	80	89	Severe	15	no	no	no	No	No	no	yes	Oti	Oti	Niv	Niv	Niv	no	no	no	no	no	no	yes	no	no	354	69	3.5	204000	22	16	1.56373	2	dead	#REF!	204000	33	45	1.39864
79	boscotrecase	Male	50	no			37.7	28	54	160	90	94	Severe	15	no	no	no	No	No	no	yes	Oti	Oti	Niv	Niv	Niv	no	no	no	yes	ex	no	no	no	no	515	98	2.9	233000	35	47	1.09555	1	dead	#REF!	183000	17	32	0.821094
80	boscotrecase	Male	49	no			37.9	24	113	125	80	89	Severe	15	no	no	yes	No	Yes	no	yes	Oti	Oti	Niv	Niv	Niv	no	no	yes	no		no	no	no	no	289	75	2.2	220000	39	69	1.04572	1	dead	#REF!	94000	38	70	2.36757
81	boscotrecase	Male	53	no			37.2	26	100	150	100	95	Severe	15	no	no	no	No	No	no	yes	Oti	Oti	Niv	Niv	Niv	no	no	no	no		no	no	no	no	673	73	2.5	97000	36	132	1.71206	2	dead	#REF!	132000	75	108	2.89769
82	boscotrecase	Male	76	no			37.4	24	110	120	70	90	Severe	15	no	no	no	No	No	no	yes	Oti	Oti	Niv	Niv	Niv	yes	no	yes	no	ex	no	yes	no	no	238	82	2.8	156000	13	13	1.75655	2	dead	#REF!	77000	24	24	4.83536
83	boscotrecase	Female	82	no			37.8	26	104	110	60	92	Severe	15	no	no	no	Yes	No	no	yes	Oti	Oti	Niv	Niv	Niv	yes	yes	yes	no	no	no	no		no	398	139	2.4	328000	18	26	0.882523	1	dead	#REF!	31000	11	20	6.50624
84	boscotrecase	Male	76	no			37.3	28	110	120	70	88	Severe	15	no	no	no	No	No	no	yes	Oti	Oti	Niv	Niv	Niv	no	no	no	no	ex	no	no	no	no		80	2.5	209000	25	33	1.58252	2	dead	#REF!	211000	200	73	8.4314
85	boscotrecase	Male	72	no			38	24	100	130	70	80	Severe	15	no	no	no	No	No	no	yes	Oti	Oti	Niv	Niv	Niv	yes	no	yes	yes	ex	no	no	no	no		75	3.1	541000	21	39	0.44753	1	dead	#REF!	246000	30	31	1.57702
86	boscotrecase	Male	71	no			39	26	120	120	65	92	Severe	15	no	no	no	No	No	no	yes	Oti	Oti	Oti	Oti	Oti	no	no	yes	no	ex	no	no	no	yes	654	65	3.6	395000	26	50	0.660921	1	dead	#REF!	395000	53	115	0.888358
87	boscotrecase	Male	24	yes	no	3	39	24	102	140	70	94	Severe	15	no	no	yes		Yes	yes	no	Niv	Niv	Niv	Niv	Niv	no	no	no	yes	no	no	no	no	no		81	2.9	268000	14	92	0.130711	1	discharged	#REF!	171000	14	42	0.303193
88	boscotrecase	Female	80	no			39.3	23	72	105	60	89	Severe	15	no	no	yes	No	Yes	no	no	Niv	Niv	Niv	Niv	Niv	yes	yes	yes	no	no	no	no	no	no		102	2.8	91000	21	42	2.84868	2	dead	#REF!	115000	8	20	1.24442
89	boscotrecase	Male	69	yes	no		38.2	24	92	140	90	92	Severe	15	no	no	yes		Yes	no	no	Niv	Niv	Niv	Niv	Niv	yes	yes	yes	yes	yes	no	yes	no	no		72	3.9	118000	35	30	3.73658	3	dead	#REF!	91000
90	boscotrecase	Male	41	no			39.3	22	86	135	75	96	Severe	15	no	yes	no	No	No	no	no	Nasal Cannula/ Glasses/ Venturi Mask	Nasal Cannula/ Glasses/ Venturi Mask	Nasal Cannula/ Glasses/ Venturi Mask	Nasal Cannula/ Glasses/ Venturi Mask	Nasal Cannula/ Glasses/ Venturi Mask	no	no	no	no	no	no	no	no	no		64	3.8	411000	24	108	0.230378	1	discharged	#REF!	200000	26	32	0.94222
91	boscotrecase	Male	44	yes	no		39.8	24	102	115	70	93	Severe	15	no	no	yes		Yes	yes	no	Niv	Niv	Niv	Niv	Niv	no	no	no	no	no	no	no	no	no	894	52	3.8	346000	23	26	0.573611	1	discharged	#REF!	151000	16	60	0.601894
92	boscotrecase	Male	63	no			38.6	22	86	140	90	88	Severe	15	no	yes	no				no	Nasal Cannula/ Glasses/ Venturi Mask	Nasal Cannula/ Glasses/ Venturi Mask	Nasal Cannula/ Glasses/ Venturi Mask	Nasal Cannula/ Glasses/ Venturi Mask	Nasal Cannula/ Glasses/ Venturi Mask	no	no	yes	no	yes	no	no	no	no		64	3.7	84000	25	39	3.0024	2	discharged	#REF!	85000	13	64	1.20441
93	boscotrecase	Male	41	no			37.8	20	100	150	80	90	Severe	15	no	yes	yes		Yes	yes	no	Niv	Niv	Niv	Niv	Niv	no	no	yes	no	no	no	no	no	no	429	61	3.9	413000	12	18	0.280788	1	discharged	#REF!	109000	18	27	1.30301
94	boscotrecase	Male	52	no			39	24	108	140	90	82	Severe	15	no	no	no	Yes	No	yes	no	No	Niv	Niv	Niv	Niv	no	no	no	no	yes	no	no	no	no	1089	74	3.5	163000	26	52	1.15024	1	discharged	#REF!	138000	22	36	1.38164
95	boscotrecase	Male	52	no			38.3	22	98	135	87	90	Moderate	15	no	yes	no	No	No	no	no	Nasal Cannula/ Glasses/ Venturi Mask	Nasal Cannula/ Glasses/ Venturi Mask	Nasal Cannula/ Glasses/ Venturi Mask	Nasal Cannula/ Glasses/ Venturi Mask	Nasal Cannula/ Glasses/ Venturi Mask	no	no		no	yes	no	no	no	no	619	76	3.6	572000	18	43	0.249543	1	discharged	#REF!	242000	24	32	0.911642
96	boscotrecase	Male	55	no			38.6	24	102	130	86	91	Moderate	15	no	yes	no	No	No	no	no	Nasal Cannula/ Glasses/ Venturi Mask	Nasal Cannula/ Glasses/ Venturi Mask	Nasal Cannula/ Glasses/ Venturi Mask	Nasal Cannula/ Glasses/ Venturi Mask	Nasal Cannula/ Glasses/ Venturi Mask	yes	no	no	no	yes	no	yes	no	no			3.5	122000	22	44	1.4952	2	discharged	#REF!	181000	29	36	1.46869
97	boscotrecase	Male	73	yes	no		38	24	110	135	70	92	Severe	15	no	yes	no	Yes	No	yes	no	Nasal Cannula/ Glasses/ Venturi Mask	Niv	Niv	Niv	Niv	no	no	no	no	unkn	no	no	no	no		78	3.6	443000	45	46	1.09333	1	discharged	#REF!	93000	44	46	5.0923
98	boscotrecase	Male	43	no			37.3	21	110	130	70	95	Severe	15	no	yes	no	Yes	No	no	no	Nasal Cannula/ Glasses/ Venturi Mask	Niv	Nasal Cannula/ Glasses/ Venturi Mask	Niv	Niv	yes	no	no	no	yes	no	no	no	no	545	105	3.4	259	31	42	0.794156	1	discharged	#REF!	153000	18	77	0.576506
99	boscotrecase	Female	66	yes	yes		38.4	22	98	125	80	93	Moderate	15	yes	yes	no	No	No	no	no	Nasal Cannula/ Glasses/ Venturi Mask	Nasal Cannula/ Glasses/ Venturi Mask	Nasal Cannula/ Glasses/ Venturi Mask	Nasal Cannula/ Glasses/ Venturi Mask	Nasal Cannula/ Glasses/ Venturi Mask	no	no	yes	no	no	no	yes	no	no	467	85	4	197000	35	37	1.92772	2	discharged	#REF!	216000	28	36	1.42593
100	boscotrecase	Male	56	no			39	20	130	130	70	70	Severe	15	no	yes	no	Yes	No	yes	no	Nasal Cannula/ Glasses/ Venturi Mask	Niv	Niv	Niv	Niv	no	no	no	no	no	no	no	no	no		56	3	227000	22	106	0.527147	1	discharged	#REF!	153000	22	106	0.782107
101	boscotrecase	Female	71	yes	no		38.5	22	110	120	80	96	Severe	15	yes	yes	no	Yes	No	yes	no	Nasal Cannula/ Glasses/ Venturi Mask	Niv	Niv	Niv	Niv	no	no	yes	yes	no	no	no	no	no		87	3.2	419000	40	30	1.2375	1	discharged	#REF!	185000	23	34	1.51382
102	boscotrecase	Male	59	no			38.6	24	106	135	75	96	Severe	15	yes	yes	no	No	No	yes	no	Nasal Cannula/ Glasses/ Venturi Mask	Niv	Nasal Cannula/ Glasses/ Venturi Mask	Niv	Niv	no	no	yes	no	yes	no	yes	no	no		76	3.6	159000	40	129	1.30683	1	discharged	#REF!	145000	26	42	1.63242
103	boscotrecase	Female	58	yes	no		38.1	20	100	120	80	87	Severe	15	yes	yes	no	No	No	no	no	Nasal Cannula/ Glasses/ Venturi Mask	Nasal Cannula/ Glasses/ Venturi Mask	Nasal Cannula/ Glasses/ Venturi Mask	Nasal Cannula/ Glasses/ Venturi Mask	Nasal Cannula/ Glasses/ Venturi Mask	yes	no	yes	yes	unkn	no	no	no	no	545	100	3.7	165000	24	32	1.49135	2	discharged	#REF!	45000	28	39	5.77885
104	boscotrecase	Male	54	yes	no		37.3	20	88	130	85	94	Severe	15	yes	yes	no	No	No	yes	no	Nasal Cannula/ Glasses/ Venturi Mask	Niv	Nasal Cannula/ Glasses/ Venturi Mask	Niv	Niv	no	no	yes	no	yes	no	no	no	no		85	3.6	113000	16	44	1.15268	1	discharged	#REF!	149000	16	62	0.73643
105	boscotrecase	Male	59	yes	no		36.8	22	55	95	40	85	Severe	15	yes	yes	no	No	No	yes	no	Nasal Cannula/ Glasses/ Venturi Mask	Niv	Nasal Cannula/ Glasses/ Venturi Mask	Niv	Niv	no	no	no	no	no	no	no	no	no	292	109	3.1	342000	17	72	0.345628	1	discharged	#REF!	171000	18	74	0.721959
106	boscotrecase	Female	60	no			37.4	24	68	120	80	93	Moderate	15	yes	yes	no	No	No	no	no	Nasal Cannula/ Glasses/ Venturi Mask	Nasal Cannula/ Glasses/ Venturi Mask	Nasal Cannula/ Glasses/ Venturi Mask	Nasal Cannula/ Glasses/ Venturi Mask	Nasal Cannula/ Glasses/ Venturi Mask	no	no	no	no	no	no	no	no	no	764	82	3.2	392000	59	54	1.22891	1	discharged	#REF!	593000	19	59	0.250279
107	boscotrecase	Female	81	no			37.8	26	102	135	80	95	Severe	15	no	yes	yes	Yes	Yes	no	no	Niv	Niv	Nasal Cannula/ Glasses/ Venturi Mask	Nasal Cannula/ Glasses/ Venturi Mask	Nasal Cannula/ Glasses/ Venturi Mask	yes	no	yes	no	no	no	no	yes	no	345	107	3.2	168000	36	22	3.70056	3	dead	#REF!	95000	36	66	3.77826
108	boscotrecase	Male	63	no			38.3	26	104	120	85	90	Severe	15	no	yes	no	No	No	no	no	Nasal Cannula/ Glasses/ Venturi Mask	Nasal Cannula/ Glasses/ Venturi Mask	Nasal Cannula/ Glasses/ Venturi Mask	Nasal Cannula/ Glasses/ Venturi Mask	Nasal Cannula/ Glasses/ Venturi Mask	no	no	no	no	yes	no	no	no	no		58	3.3	285000	25	37	0.908521	1	discharged	#REF!	253000	28	32	1.23255
109	boscotrecase	Female	67	yes	no		37.1	22	88	125	80	93	Severe	15	yes	yes	no	No		yes	no	Nasal Cannula/ Glasses/ Venturi Mask	Niv	Niv	Niv	Niv	no	no	no	no	no	no	no	no	yes		1.11	3.4	142000	23	22	2.31368	2	discharged	#REF!	340000	13	37	0.421152
110	boscotrecase	Female	62	yes	no		38.6	26	90	120	80	93	Severe	15	yes	yes	yes	Yes	Yes	yes	no	Niv	Niv	Niv	Niv	Niv	no	no	no	no	no	no	no	no	no		77	3.2	136000	20	12	2.63204	2	discharged	#REF!	123000	26	29	2.43367
111	boscotrecase	Male	54	no			38.1	22	86	140	80	96	Moderate	15	yes	yes	no	No	No	no	no	Nasal Cannula/ Glasses/ Venturi Mask	Nasal Cannula/ Glasses/ Venturi Mask	Nasal Cannula/ Glasses/ Venturi Mask	Nasal Cannula/ Glasses/ Venturi Mask	Nasal Cannula/ Glasses/ Venturi Mask	no	no	yes	yes	yes	no	no	no	no		87	3.6	162000	22	44	1.10554	1	discharged	#REF!	334000	31	36	0.835329
112	boscotrecase	Male	40	no			38.9	26	90	135	80	95	Severe	15	yes	yes	no	No	No	no	no	Nasal Cannula/ Glasses/ Venturi Mask	Nasal Cannula/ Glasses/ Venturi Mask	Nasal Cannula/ Glasses/ Venturi Mask	Nasal Cannula/ Glasses/ Venturi Mask	Nasal Cannula/ Glasses/ Venturi Mask	no	no	yes	no	yes	no	no	no	no		88	3.7	323000	23	29	0.528916	1	discharged	#REF!	207000	26	28	0.949476
113	boscotrecase	Female	83	yes	no		38.3	25	92	130	70	70	Severe	15	yes	yes	yes	Yes	Yes	yes	no	Niv	Niv	Niv	Niv	Niv	no	no	yes	no	no	no	no	yes	no		75	3.2	387000	12	14	0.687835	1	discharged	#REF!	193000	19	25	1.6342
114	boscotrecase	Male	59	no			38.6	24	94	150	100	85	Severe	15	yes	yes	yes	Yes	Yes	yes	no	Niv	Niv	Niv	Niv	Niv	no	no	yes	yes	no	no	no	no	no		89	3.3	310000	23	26	0.858483	1	discharged	#REF!	243000	43	46	1.53934
115	boscotrecase	Male	33	yes	no		38.3	22	92	130	85	91	Severe	15	yes	yes	no	No	No	yes	no	Nasal Cannula/ Glasses/ Venturi Mask	Niv	Nasal Cannula/ Glasses/ Venturi Mask	Niv	Niv	no	no	yes	yes	yes	no	yes	no	no	612	105	3.6	89000	40	70	1.7727	2	discharged	#REF!	186000	27	52	0.664298
116	boscotrecase	Female	32	yes	no		38.2	24	100	120	80	62	Severe	15	yes	yes	yes	Yes	Yes	yes	no	Niv	Niv	Niv	Niv	Niv	no	no	no	no	no	no	no	no	no	810	85	3.6	276000	45	32	0.922313	1	discharged	#REF!	318000	44	79	0.498152
117	boscotrecase	Male	55	yes	no		38	22	92	130	85	99	Moderate	15	yes	yes	no	No	No	no	no	Nasal Cannula/ Glasses/ Venturi Mask	Nasal Cannula/ Glasses/ Venturi Mask	Nasal Cannula/ Glasses/ Venturi Mask	Nasal Cannula/ Glasses/ Venturi Mask	Nasal Cannula/ Glasses/ Venturi Mask	no	no	no	no	no	no	no	no	no	764	64	3.4	320000	24	31	0.740872	1	discharged	#REF!	286000	24	29	0.857055
118	Sant'Anna e San Sebastiano	1 - Male	28	Missing	Missing				68	120	70	97		15	No	Yes	No	No	No		Missing	Nasal Cannula/ Glasses/ Venturi Mask	Nasal Cannula/ Glasses/ Venturi Mask	Nasal Cannula/ Glasses/ Venturi Mask	Nasal Cannula/ Glasses/ Venturi Mask	Nasal Cannula/ Glasses/ Venturi Mask	2 - no	2 - no	2 - no	2 - no	2 - no	2 - no	2 - no	No	1 - yes				464	24	39	0.23191	1	dead	#REF!
119	S, Anna e sebastiano	1 - Male	75	No	Missing		36		96	145	80	96			Yes	No	No	No	No		Missing	Nasal Cannula/ Glasses/ Venturi Mask	Nasal Cannula/ Glasses/ Venturi Mask	Nasal Cannula/ Glasses/ Venturi Mask	Nasal Cannula/ Glasses/ Venturi Mask	Nasal Cannula/ Glasses/ Venturi Mask	1 - yes		1 - yes	1 - yes		2 - no	1 -yes	Missing					181	17	9	2.34807	2	discharged	#REF!	107	56	21	8.56556
120	S, Anna e sebastiano	1 - Male	65	No	Missing				70	120	80	98			No	Missing	Missing	No	No		Missing						1 - yes		1 - yes					Missing					190	19	24	1.32681	1	discharged	#REF!
121	S, Anna e Sebastiano	1 - Male	61	Missing	Missing				100	130	80	97		14	Yes	Yes	No	No	No		Missing	Nasal Cannula/ Glasses/ Venturi Mask	Nasal Cannula/ Glasses/ Venturi Mask	Nasal Cannula/ Glasses/ Venturi Mask	Nasal Cannula/ Glasses/ Venturi Mask	Nasal Cannula/ Glasses/ Venturi Mask								Missing					263	21	50	0.688824	1	discharged	#REF!	248	23	44	0.852864
122	S, Anna e sebastiano	1 - Male	78	Missing	Missing				65	130	80	96		14	Missing	Missing	Missing	No	No		Missing									1 - yes				Missing					200	42	29	3.04169	2	discharged	#REF!	296	12	19	0.72545
123	S, Anna e Sebastiano	1 - Male	46	Missing	Missing		36.6		90	120	75	93		15	Yes	Yes	Missing	No	No		Missing	Nasal Cannula/ Glasses/ Venturi Mask	Nasal Cannula/ Glasses/ Venturi Mask	Nasal Cannula/ Glasses/ Venturi Mask	Nasal Cannula/ Glasses/ Venturi Mask	Nasal Cannula/ Glasses/ Venturi Mask								Missing					417	23	47	0.370084	1	discharged	#REF!	244	26	66	0.60335
124	S, Anna e Sebastiano	1 - Male	66	Missing	Missing		36		75	140	80	96		15	No	Yes	Missing	No	No		Missing	Nasal Cannula/ Glasses/ Venturi Mask	Nasal Cannula/ Glasses/ Venturi Mask	Nasal Cannula/ Glasses/ Venturi Mask	Nasal Cannula/ Glasses/ Venturi Mask	Nasal Cannula/ Glasses/ Venturi Mask			1 - yes					Missing					280	20	19	1.08153	1	discharged	#REF!	275
125	S, Anna e Sebastiano	1 - Male	24	Missing	Missing		36.7		80	120	70	96		15	No	Yes	Missing	No	No		Missing	Nasal Cannula/ Glasses/ Venturi Mask	Nasal Cannula/ Glasses/ Venturi Mask	Nasal Cannula/ Glasses/ Venturi Mask	Nasal Cannula/ Glasses/ Venturi Mask	Nasal Cannula/ Glasses/ Venturi Mask								Missing					275	372	191	2.34912	2	discharged	#REF!	277	83	275	0.433654
126	S, Anna e Sebastiano	1 - Male	55	Missing	Missing		38	22	85	150	85	94		14	Missing	Missing	Missing	No	No		Missing						1 - yes							Missing					264	39	31	1.45929	2	discharged	#REF!
127	S, Anna e Sebastiano	1 - Male	92	Yes	No				98	161	97	93		10	Missing	Yes	Missing	No	No		Missing	Nasal Cannula/ Glasses/ Venturi Mask	Nasal Cannula/ Glasses/ Venturi Mask	Nasal Cannula/ Glasses/ Venturi Mask	Nasal Cannula/ Glasses/ Venturi Mask	Nasal Cannula/ Glasses/ Venturi Mask	1 - yes	1 - yes	1 - yes	1 - yes			1 -yes	Yes	1 - yes				101					dead	#REF!
128	S, Anna e Sebastiano	1 - Male	65	Missing	Missing				88	135	90	94		15	Missing	Yes	Missing	No	No		Missing	Nasal Cannula/ Glasses/ Venturi Mask	Nasal Cannula/ Glasses/ Venturi Mask	Nasal Cannula/ Glasses/ Venturi Mask	Nasal Cannula/ Glasses/ Venturi Mask	Nasal Cannula/ Glasses/ Venturi Mask	1 - yes		1 - yes					Missing					189					discharged	#REF!
129	Sant'Anna e San Sebastiano	1 - Male	73	Missing	Missing		36	24	60	170	80	80		6	Missing	Yes	Missing	No	No		Missing	Nasal Cannula/ Glasses/ Venturi Mask	Nasal Cannula/ Glasses/ Venturi Mask	Nasal Cannula/ Glasses/ Venturi Mask	Nasal Cannula/ Glasses/ Venturi Mask	Nasal Cannula/ Glasses/ Venturi Mask				1 - yes				Yes	1 - yes		136		559	24	6	1.27952	1	dead	#REF!	597	352	146	3.56217
130	Sant'Anna e San Sebastiano	1 - Male	71	Missing	Missing		36.7		105	150	80	94		15	Missing	Yes	Missing	No	No		Missing	Nasal Cannula/ Glasses/ Venturi Mask	Nasal Cannula/ Glasses/ Venturi Mask	Nasal Cannula/ Glasses/ Venturi Mask	Nasal Cannula/ Glasses/ Venturi Mask	Nasal Cannula/ Glasses/ Venturi Mask	2 - no	2 - no	2 - no	1 - yes			2 - no	No	2 - no		126		302	26	42	0.943192	1	discharged	#REF!	415	19	44	0.490047
131	Sant'Anna e San Sebastiano	1 - Male	60	Missing	Missing		36		63	140	80	95		15	Yes	Missing	Missing	No	No		Missing	Nasal Cannula/ Glasses/ Venturi Mask	Nasal Cannula/ Glasses/ Venturi Mask	Nasal Cannula/ Glasses/ Venturi Mask	Nasal Cannula/ Glasses/ Venturi Mask	Nasal Cannula/ Glasses/ Venturi Mask	2 - no	2 - no	1 - yes	2 - no	2 - no	2 - no	2 - no	No	2 - no		12		96.4	51	53	4.3602	3	discharged	#REF!	217	54	78	1.69059
132	S, Anna e Sebastiano	2 - Female	29	Missing	Missing		36		74	115	60	98		15	Missing	Yes	Missing	No	No		Missing	Nasal Cannula/ Glasses/ Venturi Mask	Nasal Cannula/ Glasses/ Venturi Mask	Nasal Cannula/ Glasses/ Venturi Mask	Nasal Cannula/ Glasses/ Venturi Mask	Nasal Cannula/ Glasses/ Venturi Mask								Missing					147	45	42	1.36984	1	discharged	#REF!
133	S, Anna e Sebastiano	2 - Female	67	Yes	No	1			71	120	80	97		13	No	Missing	Missing	No	No		Missing													Yes	1 - yes				152	8	17	0.855257	1	discharged	#REF!	277	10	8	0.855165
134	S, Anna e Sebastiano	2 - Female	83	Missing	Missing		36		83	140	80	98		12	Missing	Yes	Missing	No	No		Missing	Nasal Cannula/ Glasses/ Venturi Mask	Nasal Cannula/ Glasses/ Venturi Mask	Nasal Cannula/ Glasses/ Venturi Mask	Nasal Cannula/ Glasses/ Venturi Mask	Nasal Cannula/ Glasses/ Venturi Mask			1 - yes	1 - yes				Yes		655			347	59	43	2.15212	2	dead	#REF!	353	36	35	1.43078
135	S, Anna e Sebastiano	2 - Female	74	Missing	Missing		36	25	80	130	70	80			Missing	Yes	Yes	Yes	No		Missing	Niv	Niv	Niv	Niv	Niv			1 - yes					Missing		496				29	24			discharged	#REF!	247	38	87	1.22056
136	S, Anna e sebastiano	2 - Female	77	Missing	Missing										Missing	Yes	Yes	Yes	No		Missing	Niv	Niv	Niv	Niv	Niv			1 - yes					Missing		616			249	28	39	1.38649	1	discharged	#REF!	211	14	44	0.770211
137	S, Anna e Sebastiano	1 - Male	75	Missing	Missing				90	100	60	95			No	Missing	Missing	No	No		Missing								1 - yes	1 - yes				Missing					129	48	21	6.0898	3	discharged	#REF!	136
138	S, Anna e Sebastiano	1 - Male	60	Missing	Missing		36.8		90	170	70	96			No	Missing	Missing	No	No		Missing								1 - yes				1 -yes	Yes		462			203	21	34	1.06447	1	discharged	#REF!
139	S, Anna e Sebastiano	1 - Male	86	Yes	Missing				81	120	70	99			Missing	Yes	Missing	No	No		Missing	Nasal Cannula/ Glasses/ Venturi Mask	Nasal Cannula/ Glasses/ Venturi Mask	Nasal Cannula/ Glasses/ Venturi Mask	Nasal Cannula/ Glasses/ Venturi Mask	Nasal Cannula/ Glasses/ Venturi Mask	1 - yes		1 - yes	1 - yes				Missing					183	38	20	3.99315	3	dead	#REF!	305	31	34	1.49907
140	S, Anna e San Sebastiano	2 - Female	48	Missing	Missing		36	22	74	115	75	97	Mild	15	Yes	Yes	No	No	No		Missing	Nasal Cannula/ Glasses/ Venturi Mask	Nasal Cannula/ Glasses/ Venturi Mask	Nasal Cannula/ Glasses/ Venturi Mask	Nasal Cannula/ Glasses/ Venturi Mask	Nasal Cannula/ Glasses/ Venturi Mask			1 - yes					Missing					495	32	35	0.524508	1	discharged	#REF!	339	21	57	0.393843
141	S, Anna e San Sebastiano	1 - Male	83	Missing	Missing		36.2		72	150	70	98	Mild	15	Yes	Yes	Missing	No	No		Missing	Nasal Cannula/ Glasses/ Venturi Mask	Nasal Cannula/ Glasses/ Venturi Mask	Nasal Cannula/ Glasses/ Venturi Mask	Nasal Cannula/ Glasses/ Venturi Mask	Nasal Cannula/ Glasses/ Venturi Mask	1 - yes	1 - yes	1 - yes				1 -yes	No	1 - yes	748			223	11	16	1.02354	1	discharged	#REF!	131	43	131	2.38034
142	S, Anna e San Sebastiano	1 - Male	82	Missing	Missing		37.8		90	170	105	98	Mild	12	Missing	Yes	Missing	No	No		Missing	Nasal Cannula/ Glasses/ Venturi Mask	Nasal Cannula/ Glasses/ Venturi Mask	Nasal Cannula/ Glasses/ Venturi Mask	Nasal Cannula/ Glasses/ Venturi Mask	Nasal Cannula/ Glasses/ Venturi Mask	1 - yes	2 - no	1 - yes	2 - no			2 - no	Yes		418			213	23	3	5.11212	3	dead	#REF!	213	32	11	3.71439
143	San Anna e San Sebastiano	1 - Male	61	Yes	No		36		70	120	75	94	Mild	15	Missing	Yes	Missing	No	No		Missing	Nasal Cannula/ Glasses/ Venturi Mask	Nasal Cannula/ Glasses/ Venturi Mask	Nasal Cannula/ Glasses/ Venturi Mask	Nasal Cannula/ Glasses/ Venturi Mask	Nasal Cannula/ Glasses/ Venturi Mask			1 - yes	1 - yes			1 -yes	Missing					254	30	57	0.954289	1	discharged	#REF!
144	S, Anna e San Sebastiano	1 - Male	58	Missing	Missing		36.7	26	90	150	90	88	Moderate	15	Yes	Yes	Yes	No	No		Missing	Niv	Niv	Niv	Niv	Niv	2 - no	2 - no	2 - no	2 - no	2 - no	2 - no	2 - no	No	2 - no				276	20	32	0.742975	1	discharged	#REF!		13	28
145	San Anna e San Sebastiano	1 - Male	82	Missing	Missing		36.5		70	140	70		Moderate	9	Missing	No	Yes	No	No		Missing	Niv	Niv	Niv	Niv	Niv	1 - yes		1 - yes					Missing					147	23	17	3.11172	2	dead	#REF!
146	San Anna e Sebastiano	1 - Male	59	Missing	Missing		36		100	120	85	98	Moderate	15	No	Yes	Yes	No	No		Missing	Niv	Niv	Niv	Niv	Niv								Missing					185	23	22	1.56386	2	discharged	#REF!	168	26	66	1.12394
147	San Anna e Sebastiano	1 - Male	55	Missing	Missing		36		58	130	90	92		15	Missing	Yes	Yes	Yes	No		Missing	Niv	Niv	Niv	Niv	Niv								Missing					260	18	42	0.58754	1	discharged	#REF!	288	17	25	0.649306
149	ao S, Anna e S, Sebastiano	1 - Male	92	Missing	Missing		36		75	148	70				Yes	Missing	Yes	No	No		Missing	Niv	Niv	Niv	Niv	Niv	1 - yes	1 - yes	1 - yes	2 - no	3 - ex	2 - no	2 - no	Yes	2 - no		113		487	53	32	1.76994	2	dead	#REF!
150	ao S, Anna e S, Sebastiano	1 - Male	52	Missing	Missing		37.8		79	150	95	99		15	Missing	Yes	Missing	No	No		Missing	Nasal Cannula/ Glasses/ Venturi Mask	Nasal Cannula/ Glasses/ Venturi Mask	Nasal Cannula/ Glasses/ Venturi Mask	Nasal Cannula/ Glasses/ Venturi Mask	Nasal Cannula/ Glasses/ Venturi Mask	2 - no	2 - no	1 - yes	2 - no	2 - no	2 - no	2 - no	No	2 - no	804	121		295	24	26	0.829671	1	discharged	#REF!		22	86
151	ao S, Anna e S, Sebastiano	1 - Male	93	Missing	Missing				80	130	75	95		15	Yes	Yes	Missing	No	No		Missing	Nasal Cannula/ Glasses/ Venturi Mask	Nasal Cannula/ Glasses/ Venturi Mask	Nasal Cannula/ Glasses/ Venturi Mask	Nasal Cannula/ Glasses/ Venturi Mask	Nasal Cannula/ Glasses/ Venturi Mask	2 - no	2 - no	2 - no	2 - no	2 - no	2 - no	1 -yes	No	2 - no	338	144		101.2	38	20	7.80856	3	discharged	#REF!	210	29	23	2.67792
152	S, Anna e San Sebastiano	1 - Male	74	Missing	Missing		36.2		80	120	60	99	Mild	11	Missing	Yes	Missing	No	No		Missing	Nasal Cannula/ Glasses/ Venturi Mask	Nasal Cannula/ Glasses/ Venturi Mask	Nasal Cannula/ Glasses/ Venturi Mask	Nasal Cannula/ Glasses/ Venturi Mask	Nasal Cannula/ Glasses/ Venturi Mask			1 - yes	1 - yes				Yes					186	7	3	1.60789	2	dead	#REF!
153	San Anna e San Sebastiano	2 - Female	64	Missing	Missing		36		67	150	80	97		15	Yes	Yes	Missing	No	No		Missing	Nasal Cannula/ Glasses/ Venturi Mask	Nasal Cannula/ Glasses/ Venturi Mask	Nasal Cannula/ Glasses/ Venturi Mask	Nasal Cannula/ Glasses/ Venturi Mask	Nasal Cannula/ Glasses/ Venturi Mask			1 - yes					Missing					230	34	45	1.41034	1	discharged	#REF!	331	42	26	1.59263
156	Sant'Anna e San Sebastiano	2 - Female	95	No	Missing		36.5		130	120	80	99			No	No	No	No	No		No	No	No	No	No	No	1 - yes	2 - no	2 - no	2 - no	2 - no	2 - no	2 - no	Yes	2 - no	452			214	41	22	3.88045	3	dead	#REF!
157	Sant'Anna e San Sebastiano	1 - Male	85	Missing	Missing				60	160	100	98			No	Yes	No	No	No		No	Nasal Cannula/ Glasses/ Venturi Mask	Nasal Cannula/ Glasses/ Venturi Mask	Nasal Cannula/ Glasses/ Venturi Mask	Nasal Cannula/ Glasses/ Venturi Mask	Nasal Cannula/ Glasses/ Venturi Mask	1 - yes	2 - no	1 - yes	2 - no	2 - no	2 - no	1 -yes	Yes	2 - no		123		211	15	21	1.31862	1	dead	#REF!
158	Sant'Anna e San Sebastiano	1 - Male	91	Missing	Missing				140	135	75	99			Missing	Yes	Missing	No	No		Missing	Nasal Cannula/ Glasses/ Venturi Mask	Nasal Cannula/ Glasses/ Venturi Mask	Nasal Cannula/ Glasses/ Venturi Mask	Nasal Cannula/ Glasses/ Venturi Mask	Nasal Cannula/ Glasses/ Venturi Mask	1 - yes	1 - yes	1 - yes					Missing		530	52		305	16	8	1.68778	2	dead	#REF!
160	Sant'Anna e San Sebastiano	1 - Male	55	Missing	Missing		36		78	105	80	88			Yes	Yes	Missing	No	No		Missing	Nasal Cannula/ Glasses/ Venturi Mask	Nasal Cannula/ Glasses/ Venturi Mask	Nasal Cannula/ Glasses/ Venturi Mask	Nasal Cannula/ Glasses/ Venturi Mask	Nasal Cannula/ Glasses/ Venturi Mask			1 - yes					Yes		869	62		222	135	164	2.61169	2	discharged	#REF!	244
161	Sant'Anna e San Sebastiano	1 - Male	71	Missing	Missing										Missing	Missing	Missing	No	No		Missing						1 - yes					1 - yes	1 -yes	Missing			93		156	14	11	1.92117	2	dead	#REF!
162	Sant'Anna e San Sebastiano	2 - Female	69	Missing	Missing				77	100	50	97			Missing	Missing	Missing	No	No		Missing						1 - yes		1 - yes	1 - yes				Missing			39		185	883	879	11.1082	3	discharged	#REF!
163	Sant'Anna e San Sebastiano	2 - Female	83	Missing	Missing		36	30	85	160	75	70			Missing	Yes	Yes	Yes	No		No	Niv	Niv	Niv	Niv	Niv			1 - yes	1 - yes		1 - yes	1 -yes	Yes		390	20		149	32	21	3.88984	3	discharged	#REF!	66	72	85	9.82103
164	S,Anna e San Sebastiano	1 - Male	79	Missing	Missing				82	142	75	99			Missing	Yes	Yes	No	No		Missing	Niv	Niv	Niv	Niv	Niv	1 - yes		1 - yes					Missing		315	72		156	218	1137	3.274	3	dead	#REF!
165	S, Anna e San Sebastiano	2 - Female	34	Missing	Missing				82	100	60	98			Missing	Missing	Missing	No	No		Missing								2 - no	2 - no				Missing		268	95		252	10	12	0.389482	1	discharged	#REF!	296	26	33	0.519881
166	S, Anna e San Sebastiano	1 - Male	74	Missing	Missing		36			120	60	97			Yes	Yes	Missing	No	No		Missing	Nasal Cannula/ Glasses/ Venturi Mask	Nasal Cannula/ Glasses/ Venturi Mask	Nasal Cannula/ Glasses/ Venturi Mask	Nasal Cannula/ Glasses/ Venturi Mask	Nasal Cannula/ Glasses/ Venturi Mask	1 - yes		1 - yes					Missing		632	58		200	34	17	3.0511	2	discharged	#REF!	116	21	26	2.62728
167	Sant'Anna e San Sebastiano	1 - Male	60	No	Missing		36		88	145	85	94		15	No	No	No	No	No		No	No	No	No	No	No	1 - yes		1 - yes					Missing			104		131	22	20	2.25314	2	discharged	#REF!		19	17
168	Sant'Anna e San Sebastiano	1 - Male	24	Missing	Missing		36		86	140	85	96		15	Yes	Missing	Missing	No	No		Missing	Nasal Cannula/ Glasses/ Venturi Mask	Nasal Cannula/ Glasses/ Venturi Mask	Nasal Cannula/ Glasses/ Venturi Mask	Nasal Cannula/ Glasses/ Venturi Mask	Nasal Cannula/ Glasses/ Venturi Mask								Missing			12		319	1265	208	6.59902	3	discharged	#REF!	342	1451	283	6.05284
169	Castellammare	1	42	1	0		36.5		88	138	89	98	2	15	yes	yes	no	No		no	no	Nasal Cannula/ Glasses/ Venturi Mask	Nasal Cannula/ Glasses/ Venturi Mask	Nasal Cannula/ Glasses/ Venturi Mask	Nasal Cannula/ Glasses/ Venturi Mask	Nasal Cannula/ Glasses/ Venturi Mask	0	0	0	0		0	0	0	0	922	73	3.08	554	99	38	1.21754	1	discharged	#REF!
170	Castellammare	2	70				36	20	67	140	65	76	2	15	yes	yes	yes	Yes	Yes	yes	no	Niv	Niv	Niv	Niv	Niv	0	0	1	0		0		0	0	1004	103	2.49	353	31	21	1.34145	1	discharged	#REF!	325
171	Castellammare	1	62				36.5	20	86	180	90	84	2	15	yes	yes	yes	Yes	No	no	no	Niv	Niv	Niv	Niv	Niv	0	0	0	0		1	0	1	0	795	63		156	18	35	1.20922	1	discharged	#REF!	110	20	25	2.25455
172	Castellammare	1	40	1			36	16	83	120	80	90	2	15	yes	yes	no	Yes	No	no	no	Nasal Cannula/ Glasses/ Venturi Mask	Niv	Nasal Cannula/ Glasses/ Venturi Mask	Niv	Niv	0	0	0	1		0	0	0	0		74		192	96	17	4.85071	3	discharged	#REF!	210	90	15	4.42627
173	Castellammare	1	75				36.3	18	77	110	70	96	3	15	yes	yes	yes	Yes	No	no	no	Niv	Niv	Niv	Niv	Niv	0	0	0	0	0	0	0	0	0	662	93	3.8	56	39	56	6.97981	3	dead	#REF!	62	2631	1717	76.8078
174	Castellammare	1	45	1	0		39	18	90	140	80	96	1	15	no	no	no			no	no	No	No	No	No	No	0	0	0	0	0	0	0	0	1		44	3.07	31	8	12	3.35236	3	discharged	#REF!	51	52	43	6.99699
175	Castellammare	1	56	1	0		36.2	24	65	100	60	60	2	15	no	yes	yes	Yes	Yes	no	no	Niv	Niv	Nasal Cannula/ Glasses/ Venturi Mask	Nasal Cannula/ Glasses/ Venturi Mask	Nasal Cannula/ Glasses/ Venturi Mask	0	0	0	0		0	0	0	1		67	2.26	90	76	49	6.75556	3	dead	#REF!	125	1499	2986	12.2895
176	Castellammare	1	78				36	16	110	120	70	98	0	11	no	yes	no	No	No	no	no	Nasal Cannula/ Glasses/ Venturi Mask	Nasal Cannula/ Glasses/ Venturi Mask	Nasal Cannula/ Glasses/ Venturi Mask	Nasal Cannula/ Glasses/ Venturi Mask	Nasal Cannula/ Glasses/ Venturi Mask	1	1	0	1		0	0	0	0	612	82	3.2	416	16	35	0.507093	1	dead	#REF!	295	20	44	0.797216
177	Castellammare	2	65				36.6	25	75	115	70	75	2	15	no	yes	yes	Yes	No	no	no	Niv	Niv	Nasal Cannula/ Glasses/ Venturi Mask	Nasal Cannula/ Glasses/ Venturi Mask	Nasal Cannula/ Glasses/ Venturi Mask	1	0	1	0		0	0	1	0	557	45	3.09	322	84	109	1.62414	2	dead	#REF!	151	103	109	4.24679
178	Castellammare	1	87				39	20	95	140	90	88		15	no	yes	yes	Yes	No	no	no	Niv	Niv	Niv	Niv	Niv	1	1	1	1		0	0	0	0		93	2.7	309	29	37	1.34233	1	dead	#REF!	269	25	18	1.90577
179	Castellammare	2	61				36	16	71	133	84	91	2	15	yes	yes	no	No	No	no	no	Nasal Cannula/ Glasses/ Venturi Mask	Nasal Cannula/ Glasses/ Venturi Mask	Nasal Cannula/ Glasses/ Venturi Mask	Nasal Cannula/ Glasses/ Venturi Mask	Nasal Cannula/ Glasses/ Venturi Mask	0	0	0	0	0	0	0	0	0	810	98	3.5	329	33	22	1.30448	1	discharged	#REF!
180	Castellammare	2	65				36.3	18	95	180	110	95	2	15	yes	yes	no			no	no	Nasal Cannula/ Glasses/ Venturi Mask	Nasal Cannula/ Glasses/ Venturi Mask	Nasal Cannula/ Glasses/ Venturi Mask	Nasal Cannula/ Glasses/ Venturi Mask	Nasal Cannula/ Glasses/ Venturi Mask	0	0	1	0		0	0	1	0		94	2.87	311	131	39	4.38422	3	discharged	#REF!	316	60	16	3.08544
181	Castellammare	1	66	0			36	24	78	130	90	94	1	15	Missing	Missing	Missing	No	No	Missing	Missing						0	0	0	0	0	0	0	0	0		97	3.3	326	89	20	4.02904	3	discharged	#REF!	273	134	28	6.12219
182	Castellammare	2	66	0			36.5	20	70	130	70	91	1	15	Missing	Missing	Missing	No	No	Missing	Missing						0	0	1	0	0	0	0	0	0		101	2.8	164	22	28	1.67318	2	discharged	#REF!	167	37	13	4.05562
183	Castellammare	1	37	0			37	24	86	130	85	93	1	15	Missing	Missing	Missing	No	No	Missing	Missing						0	0	0	0	0	0	0	0	0		90	3.5	269	51	17	1.70136	2	discharged	#REF!	253	80	14	3.12685
184	Castellammare	1	37	0			36	20	57	140	90	98	1	15	Missing	Missing	Missing	No	No	Missing	Missing						0	0	0	0	0	0	0	0	0			4	172	64	39	2.20456	2	discharged	#REF!	419	44	18	0.915807
185	Castellammare	1	49	0			36.5	20	65	135	80	96	1	15	Yes	Yes	No	No	No	No	No	Nasal Cannula/ Glasses/ Venturi Mask	Nasal Cannula/ Glasses/ Venturi Mask	Nasal Cannula/ Glasses/ Venturi Mask	Nasal Cannula/ Glasses/ Venturi Mask	Nasal Cannula/ Glasses/ Venturi Mask	0	0	0	0	0	0	0	0	0		103		138	30	10	3.36851	3	discharged	#REF!	183	35	11	2.82564
186	Castellammare	1	73	0			36	18	81	134	66	97	0	15	No	No	No	No	No	No	No	No	No	No	No	No	0	0	1	1	1	0	0	0			25		497					discharged	#REF!	400	9	16	0.410625
187	Castellammare	1	84	0			36	24	80	160	70	85	1	15	No	Yes	No	No	No	No	No	Nasal Cannula/ Glasses/ Venturi Mask	Nasal Cannula/ Glasses/ Venturi Mask	Nasal Cannula/ Glasses/ Venturi Mask	Nasal Cannula/ Glasses/ Venturi Mask	Nasal Cannula/ Glasses/ Venturi Mask	0	0	1	1	0	0	0	0										discharged	#REF!	151	24	19	3.06293
188	Castellammare	2	74	0			36	22	76	130	80	98	1	15	No	Yes	Yes	Yes	No	No	No	Niv	Niv	Nasal Cannula/ Glasses/ Venturi Mask	Nasal Cannula/ Glasses/ Venturi Mask	Nasal Cannula/ Glasses/ Venturi Mask	0	1	1	0	0	0	0	0		447	85	3.5	360	10	11	0.619773	1	dead	#REF!	150	28	35	2.33488
189	Castellammare	1	80	0			36.8	30	100	130	80	92	2	15	No	Yes	Yes	Yes	No	No	No	Niv	Niv	Nasal Cannula/ Glasses/ Venturi Mask	Nasal Cannula/ Glasses/ Venturi Mask	Nasal Cannula/ Glasses/ Venturi Mask	0	0	1	1	0	0	0	0	0	922	61	2.95	201	100	57	5.27177	3	dead	#REF!	107	54	55	5.44401
190	Castellammare	2	64	0			37	22	100	145	75	95	1	15	Yes	No	No	No	No	No	No	Nasal Cannula/ Glasses/ Venturi Mask	Nasal Cannula/ Glasses/ Venturi Mask	Nasal Cannula/ Glasses/ Venturi Mask	Nasal Cannula/ Glasses/ Venturi Mask	Nasal Cannula/ Glasses/ Venturi Mask	0	0	0	0	0	0	0	0	0	768	58		278	77	71	2.10376	2	discharged	#REF!	264	29	14	1.87893
191	Castellammare	2	48	0			36	14	72	140	80	99	0	15	No	No	No	No	No	No	No	No	No	No	No	No	0	0	0	1	0	0	0	0	0		105	2.93	231					discharged	#REF!	152	28	18	2.0841
193	Castellammare	1	86	0											No	No	Yes	No	No	No	No	Niv	Niv	Niv	Niv	Niv	1	0	1	0	1	0	1	0	0	992	71		312	23	38	1.02844	1	dead	#REF!
194	Castellammare	2	62	0			36.5	32	55	127	55	96	2	15	No	No	Yes	Yes	No	Yes	No	Niv	Niv	Niv	Niv	Niv	0	0	0	0	0	0	0	0	1		69		45	43	24	12.0932	3	dead	#REF!	18	93	70	38.2872
195	Castellammare	1 - Male	72	No	Missing		37	20	84	110	70	96	Mild	15	Yes	Yes	No	No	No	No	No	Nasal Cannula/ Glasses/ Venturi Mask	Nasal Cannula/ Glasses/ Venturi Mask	Nasal Cannula/ Glasses/ Venturi Mask	Nasal Cannula/ Glasses/ Venturi Mask	Nasal Cannula/ Glasses/ Venturi Mask	2 - no	2 - no	2 - no	2 - no	2 - no	2 - no	2 - no	No	2 - no	390	82		212	20	15	1.7538	2	discharged	#REF!	259	20	20	1.24322
196	Castellammare	1 - Male	51	No	Missing		37.2	30	88	120	70	85	Moderate	15	No	Yes	Yes	Yes	No	No	No	Niv	Niv	Niv	Niv	Niv	2 - no	2 - no	2 - no	2 - no	2 - no	2 - no	2 - no	No	2 - no		90		334	50	34	1.30935	1	discharged	#REF!	245	11	32	0.404783
197	Castellammare	1 - Male	71	No	Missing		37	20	80	141	80	95	Mild	15	Yes	No	Yes	Yes	No	No	No	Niv	Niv	Nasal Cannula/ Glasses/ Venturi Mask	Nasal Cannula/ Glasses/ Venturi Mask	Nasal Cannula/ Glasses/ Venturi Mask	2 - no	2 - no	1 - yes	2 - no	2 - no	2 - no	2 - no	No	2 - no		74		247	33	69	1.14196	1	discharged	#REF!	408	34	36	0.986111
198	Castellammare	2 - Female	62	No	Missing		37	24	80	120	75	94	Moderate	15	No	No	Yes	Yes	No	No	No	Niv	Niv	Niv	Niv	Niv	2 - no	2 - no	2 - no	2 - no	2 - no	2 - no	2 - no	No	1 - yes		81		33	24	43	6.8763	3	dead	#REF!	22
199	Castellammare	1 - Male	60	No	Missing		37.3	18	72	121	80	96	Mild	15	Yes	No	No	No	No	No	No	Nasal Cannula/ Glasses/ Venturi Mask	Nasal Cannula/ Glasses/ Venturi Mask	Nasal Cannula/ Glasses/ Venturi Mask	Nasal Cannula/ Glasses/ Venturi Mask	Nasal Cannula/ Glasses/ Venturi Mask	2 - no	2 - no	2 - no	2 - no	2 - no	2 - no	2 - no	No	2 - no	768	77		182	200	81	7.32601	3	discharged	#REF!	440	31	28	0.798879
200	Castellammare	2 - Female	76	No	Missing		37	16	84	140	80	97	absent	15	No	No	No	No	No	No	No	No	No	No	No	No	2 - no	2 - no	2 - no	2 - no	2 - no	2 - no	2 - no	No	2 - no		81	3.3	383	50	105	0.968256	1	discharged	#REF!	272	25	25	1.39706
201	Castellammare	2 - Female	70	No	Missing		37	18	84	120	80	96	Mild	15	Yes	Yes	No	No	No	No	No	Nasal Cannula/ Glasses/ Venturi Mask	Nasal Cannula/ Glasses/ Venturi Mask	Nasal Cannula/ Glasses/ Venturi Mask	Nasal Cannula/ Glasses/ Venturi Mask	Nasal Cannula/ Glasses/ Venturi Mask	2 - no	2 - no	2 - no	2 - no	2 - no	2 - no	2 - no	No	2 - no	644		3.05	232	37	36	1.86063	2	discharged	#REF!	286	11	23	0.561385
202	Castellamare	2 - Female	70	No	Missing		36.8	20	88	175	90	88	Mild	15	Yes	Yes	No	No	No	No	No	Nasal Cannula/ Glasses/ Venturi Mask	Nasal Cannula/ Glasses/ Venturi Mask	Nasal Cannula/ Glasses/ Venturi Mask	Nasal Cannula/ Glasses/ Venturi Mask	Nasal Cannula/ Glasses/ Venturi Mask	1 - yes	2 - no	1 - yes	2 - no	1 - yes	2 - no	1 -yes	No	2 - no	720			359	20	24	0.796027	1	discharged	#REF!	217	14	42	0.696854
203	C/Mare	Male	76				36	28	110	115	80	94	Moderate	13	no	no	yes	Yes	No	no	no	Niv	Niv	Niv	Niv	Niv	yes	no	yes	no	no	no	no	yes	no	246	23	2.4	266	161	170	3.52804	3	discharged	#REF!	101	30	93	2.34084
204	C/Mare	Female	70	no	yes	1	36	20	65	175	80	93	Moderate	15	yes	yes	no			no	no	Nasal Cannula/ Glasses/ Venturi Mask	Nasal Cannula/ Glasses/ Venturi Mask	Nasal Cannula/ Glasses/ Venturi Mask	Nasal Cannula/ Glasses/ Venturi Mask	Nasal Cannula/ Glasses/ Venturi Mask	yes	no	yes	no	unkn	no	yes	no	no	373	78	2.88	291	30	54	0.982041	1	discharged	#REF!	217	14	42	0.696854
205	C/Mare	Male	44				36.5	15	56	115	85	94	Moderate	15	no	no	no			no	no	No	No	No	No	No	no	no	no	no	unkn	no	no	no	no	322	76	4.1	158	28	26	1.52921	2	discharged	#REF!	158	32	30	1.62699
206	C/Mare	Male	83				36	17	72	180	89	95	Moderate	15	yes	no	no			no	no	Nasal Cannula/ Glasses/ Venturi Mask	Nasal Cannula/ Glasses/ Venturi Mask	Nasal Cannula/ Glasses/ Venturi Mask	Nasal Cannula/ Glasses/ Venturi Mask	Nasal Cannula/ Glasses/ Venturi Mask	no	no	yes	yes	unkn	no	no	no	no		65	3.4	194	17	20	1.62634	2	discharged	#REF!	354	30	41	1.09851
207	C/Mare	Male	86				36	18	72	110	75	86	Mild	13	yes	yes	no			no	no	Nasal Cannula/ Glasses/ Venturi Mask	Nasal Cannula/ Glasses/ Venturi Mask	Nasal Cannula/ Glasses/ Venturi Mask	Nasal Cannula/ Glasses/ Venturi Mask	Nasal Cannula/ Glasses/ Venturi Mask	yes	yes	yes	no	no	no	no	yes	no	241	51	2.8	177	45	22	4.66151	3	discharged	#REF!	125	69	26	9.31003
208	C/Mare	Female	69	no			36	14	87	175	105	98	Absent	15	no	no	no			no	no	No	No	No	No	No	no	no	yes	no	yes	no	no	no	no	644	82		352	12	13	0.652403	1	discharged	#REF!	470	17	20	0.558065
209	C/Mare	Female	68	no	yes		35.8	16	74	100	60	95	Absent	15	no	no	no			no	no	No	No	No	No	No	no	no	no	yes	no	yes	no	no	no	140	24	1.96	52	37	24	9.87647	3	discharged	#REF!	35	58	32	19.9202
210	C/Mare	Male	70	no	yes	0	36.3		92	140	70	98		8	no	no	no			no	no	No	No	No	No	No	no	yes	yes	yes	no	no	no	yes	no	472	82		211	20	7	2.50782	2	discharged	#REF!	202	15	8	1.83778
211	1 Div, Cotugno	Male	56	no			37.4	22	105	137	88	92	Moderate	15	yes	yes	yes	Yes	No	no	no	Niv	Niv	Niv	Niv	Niv	no	no	no	no	ex	no	no	no	no		71	4.1	330	135	188	1.67082	2	discharged	#REF!	195000	23	45	0.984634
212	1 Div, Cotugno	Female	50	no			36	20	90	150	90	96	Absent	15	no	no	no	No		no	no	No	No	No	No	No	no	no	yes	no	unkn	no	yes	no	no	346	0.89	4	238	19	16	0.997899	1	discharged	#REF!	199000	14	29	0.6532
213	1 Div, Cotugno	Male	56	yes	no		38	22	90	140	90	96	Mild	15	no	yes	no	No	No	no	no	Nasal Cannula/ Glasses/ Venturi Mask	Nasal Cannula/ Glasses/ Venturi Mask	Nasal Cannula/ Glasses/ Venturi Mask	Nasal Cannula/ Glasses/ Venturi Mask	Nasal Cannula/ Glasses/ Venturi Mask	no	no	no	no	no	no	no	no	no	679	0.9	3.5	375	47	115	0.654494	1	discharged	#REF!
214	1 Div, Cotugno	Male	57	no			37.3	26							no	no	yes	Yes	No	no	no	Niv	Niv	Niv	Niv	Niv	no	no	yes	no	no	no	no	no	no		0.86	4.1	142	50	41	3.13447	2	discharged	#REF!	146000	12	44	0.70628
215	1 Div, Cotugno	Male	63	no			36	24	106	135	80	95	Mild	15	no	yes	no	No	No	no	no	Nasal Cannula/ Glasses/ Venturi Mask	Nasal Cannula/ Glasses/ Venturi Mask	Nasal Cannula/ Glasses/ Venturi Mask	Nasal Cannula/ Glasses/ Venturi Mask	Nasal Cannula/ Glasses/ Venturi Mask	yes	no	no	no	no	no	no	no	yes	225	0.87	3	295	24	7	1.93723	2	discharged	#REF!	214000	22	25	1.29533
216	1 Div, Cotugno	Male	24	no			38	18	80	135	80	98	Absent	15	no	no	no		No	no	no	No	No	No	No	No	no	no	no	no	no	no	no	no	no	319	0.87	4.6	338	58	205	0.287638	1	discharged	#REF!	287000	26	148	0.178719
217	1 Div, Cotugno	Male	65	no			36.2	22	96	150	100	93	Mild	15	no	yes	no		No	no	no	Nasal Cannula/ Glasses/ Venturi Mask	Nasal Cannula/ Glasses/ Venturi Mask	Nasal Cannula/ Glasses/ Venturi Mask	Nasal Cannula/ Glasses/ Venturi Mask	Nasal Cannula/ Glasses/ Venturi Mask	no	no	yes	no	unkn	no	no	no	no		0.84	4.7	195	37	34	2.11515	2	discharged	#REF!	195	39	111	1.23391
218	1 Div, Cotugno	Male	77	no			36	18	96	130	70	96	Absent	15	no	yes	no		No	no	no	Nasal Cannula/ Glasses/ Venturi Mask	Nasal Cannula/ Glasses/ Venturi Mask	Nasal Cannula/ Glasses/ Venturi Mask	Nasal Cannula/ Glasses/ Venturi Mask	Nasal Cannula/ Glasses/ Venturi Mask	yes	no	yes	yes	unkn	yes	yes	no	no		0.97	3.8	241	18	9	1.91701	2	discharged	#REF!	162	9	11	1.2898
219	1 Div, Cotugno	Male	63	no			38	22	100	120	80	89	Severe	15	yes	yes	no		No	no	no	Nasal Cannula/ Glasses/ Venturi Mask	Nasal Cannula/ Glasses/ Venturi Mask	Nasal Cannula/ Glasses/ Venturi Mask	Nasal Cannula/ Glasses/ Venturi Mask	Nasal Cannula/ Glasses/ Venturi Mask	no	no	yes	yes	unkn	no	yes	no	no	498	77	3.5	233	25	26	1.32568	1	discharged	#REF!	164	18	81	0.768293
220	1 Div, Cotugno	Female	53	no			37	22	98	120	90	90	Moderate	15	yes	yes	no		No	no	no	Nasal Cannula/ Glasses/ Venturi Mask	Nasal Cannula/ Glasses/ Venturi Mask	Nasal Cannula/ Glasses/ Venturi Mask	Nasal Cannula/ Glasses/ Venturi Mask	Nasal Cannula/ Glasses/ Venturi Mask	no	no	yes	no	no	no	no	no	no		81	4.5	262	34	40	1.08749	1	discharged	#REF!	248	25	52	0.740905
221	1 Div, Cotugno	Female	48	no			36	16	80	120	85	98	Mild	15	no	yes	no		No	no	no	Nasal Cannula/ Glasses/ Venturi Mask	Nasal Cannula/ Glasses/ Venturi Mask	Nasal Cannula/ Glasses/ Venturi Mask	Nasal Cannula/ Glasses/ Venturi Mask	Nasal Cannula/ Glasses/ Venturi Mask	no	no	no	no	no	no	no	no	no		100	4.9	165	59	96	1.75176	2	discharged	#REF!	153	88	193	1.98726
222	1 Div, Cotugno	Male	84	no			36.5	16	70	140	76	98	Mild	14	no	no	no		No	no	no	No	No	No	No	No	yes	yes	yes	no	no	no	no	yes	no		69	4	180	17	10	2.50874	2	discharged	#REF!	195	9	8	1.3707
223	1 Div, Cotugno	Male	56	no			37.2	18	79	130	90	97	Mild	15	no	no	no		No	no	no	No	No	No	No	No	no	no	yes	no	no	no	no	no	no		83		285	47	71	1.096	1	discharged	#REF!	167	22	81	0.819694
224	1 Div, Cotugno	male	51	no			37	16	76	144	86	99	Mild	15	no	no	no		No	no	no	No	No	No	No	No	no	no	yes	no	no	no	no	no	no	651	86	4.3	267	41	82	0.86484	1	discharged	#REF!	353	19	122	0.248524
225	1 Div, Cotugno	Male	62				37	24	110	160	87	91	Moderate	15	no	yes	yes	Yes	No	no	no	Niv	Niv	Niv	Niv	Niv	no	no	yes	no	no	no	no	no	no	632	98	3.3	408	17	23	0.538662	1	discharged	#REF!	193	15	50	0.68146
226	1 Div, Cotugno	Female	56	yes	no		36.2	14	90	185	90	100	Absent	15	no	no	no		No	no	no	No	No	No	No	No	no	no	no	no	no	no	no	no	no		100		224	25	28	1.18114	1	discharged	#REF!
227	1 Div, Cotugno	Female	61	no			37.2	26	57	100	60	98	Moderate	15	no	yes	no		No	no	no	Nasal Cannula/ Glasses/ Venturi Mask	Nasal Cannula/ Glasses/ Venturi Mask	Nasal Cannula/ Glasses/ Venturi Mask	Nasal Cannula/ Glasses/ Venturi Mask	Nasal Cannula/ Glasses/ Venturi Mask	no	no	yes	no	no	no	no	no	no	526	86	4.4	324	20	34	0.645766	1	discharged	#REF!	173	16	47	0.822915
228	1 Div, Cotugno	Male	58	no			37	28	99	125	80	89	Moderate	15	no	yes	yes	Yes	No	no	no	Niv	Niv	Niv	Niv	Niv	no	no	yes	no	no	no	no	no	no	480	90	4	266	15	24	0.667624	1	discharged	#REF!		20	75
229	1 Div, Cotugno	Male	63				36.5	24	110	140	90	92	Mild	15	no	yes	yes	Yes	No	no	no	Niv	Niv	Niv	Niv	Niv	no	no	no	no	no	no	no	no	no		78		203	83	50	3.64282	3	discharged	#REF!	121	15	45	1.16423
230	1 Div, Cotugno	Male	51				37	26	87	120	80	91	Severe	15	no	yes	yes	Yes	No	no	no	Niv	Niv	Niv	Niv	Niv	no	no	no	no	no	no	yes	no	no	763	71	3.9	372	58	47	1.15986	1	discharged	#REF!	241	16	44	0.510442
231	1 Div, Cotugno	Male	45	no			37	28	115	115	70	91	Severe	15	no	yes	yes	Yes	No	no	no	Niv	Niv	Niv	Niv	Niv	no	no	no	no	no	no	no	no	no		93	3.7	187	52	80	1.39904	1	discharged	#REF!	106	28	88	1.26714
232	1 Div, Cotugno	Male	55				37.8	26	100	150	90	92	Mild	15	no	yes	no		No	no	no	Nasal Cannula/ Glasses/ Venturi Mask	Nasal Cannula/ Glasses/ Venturi Mask	Nasal Cannula/ Glasses/ Venturi Mask	Nasal Cannula/ Glasses/ Venturi Mask	Nasal Cannula/ Glasses/ Venturi Mask	no	no	no	no	no	no	no	no	no	660	75	3.9	298	22	47	0.592271	1	discharged	#REF!	102	16	42	1.33124
233	1 Div, Cotugno	Male	75	no			36.8	24	100	135	80	96	Mild	15	no	yes	no		No	no	no	Nasal Cannula/ Glasses/ Venturi Mask	Nasal Cannula/ Glasses/ Venturi Mask	Nasal Cannula/ Glasses/ Venturi Mask	Nasal Cannula/ Glasses/ Venturi Mask	Nasal Cannula/ Glasses/ Venturi Mask	no	yes	yes	no	no	no	no	no	no	817	83	3.7	313	21	25	1.00639	1	discharged	#REF!	298	14	22	0.751211
234	1 Div, Cotugno	Male	58	yes			38	24	88	115	85	93	Mild	15	no	yes	yes	Yes	No	no	no	Niv	Niv	Niv	Niv	Niv	no	no	yes	no	no	no	no	no	no		64	4.1	268	55	47	1.73623	2	discharged	#REF!	192	37	99	1.12334
235	1 Div, Cotugno	Male	53	no			37.8	22	75	110	70	96	Mild	15	no	yes	yes	Yes	No	no	no	Niv	Niv	Niv	Niv	Niv	no	no	no	no	no	no	no	no	no	788	69	3.7	251	20	20	0.944316	1	discharged	#REF!	142	17	34	1.08817
236	1 Div, Cotugno	Male	65	no			36.6	26	88	140	80	78	Moderate	15	no	yes	yes	Yes	No	no	no	Niv	Niv	Nasal Cannula/ Glasses/ Venturi Mask	Nasal Cannula/ Glasses/ Venturi Mask	Nasal Cannula/ Glasses/ Venturi Mask	no	no	no	no	no	no	no	no	no	598	89	3.6	276	46	121	0.984848	1	discharged	#REF!	152	31	85	1.43788
237	1 Div, Cotugno	Male	64	yes			36	24	76	115	65	90	Mild	15	no	yes	yes	Yes	No	no	no	Niv	Niv	Niv	Niv	Niv	no	no	yes	no	no	no	no	no	no		72	4.5	149	38	36	2.72036	2	discharged	#REF!	154	19	68	0.957543
238	1 Div, Cotugno	Female	84	yes			36.6	16	82	115	65	90	Severe	15	no	yes	yes	Yes	No	no	no	Niv	Niv	Niv	Niv	Niv	no	no	yes	no	no	no	no	no	yes	502	92	3.4	257	21	10	2.17053	2	discharged	#REF!	177	16	8	2.68461
239	1 Div, Cotugno	Female	97	yes	no		36	28	90	115	75	70	Moderate	13	no	yes	no		No	no	no	Nasal Cannula/ Glasses/ Venturi Mask	Nasal Cannula/ Glasses/ Venturi Mask	Nasal Cannula/ Glasses/ Venturi Mask	Nasal Cannula/ Glasses/ Venturi Mask	Nasal Cannula/ Glasses/ Venturi Mask	yes	no	yes	no	no	no	no	no	no	671	75	3.4	374	36	22	1.99063	2	dead	#REF!	141	40	36	4.58629
240	1 Div, Cotugno	Female	86	yes	no		37	22	85	140	60	91	Mild	15	no	yes	no		No			Nasal Cannula/ Glasses/ Venturi Mask	Nasal Cannula/ Glasses/ Venturi Mask	Nasal Cannula/ Glasses/ Venturi Mask	Nasal Cannula/ Glasses/ Venturi Mask	Nasal Cannula/ Glasses/ Venturi Mask	no	no	yes	no	yes	no	yes	no	no		106		302	14	19	0.914624	1	discharged	#REF!	133	18	28	2.19958
241	1 Div, Cotugno	Male	63				36	24	87	135	80	90	Mild	15	no	no	no		No	no	no	No	No	No	No	No	no	no	yes	no	yes	no	no	no	no	480	88	4.5	189	28	40	1.47573	2	discharged	#REF!	303	15	48	0.450162
242	1 Div, Cotugno	Male	58	no			36	26	102	110	60	95	Mild	15	no	yes	yes	Yes	No	no	no	Niv	Niv	Niv	Niv	Niv	no	no	no	no	no	no	no	no	no	582	83	4	223	42	76	1.25304	1	discharged	#REF!	231	30	60	0.972437
243	1 Div, Cotugno	Male	76				37	28	99	170	75	89	Severe	15	no	no	yes	Yes	No	no	yes	Oti	Oti	Oti	Oti	Oti	no	no	yes	yes	no	no	no	no	no	236	84	3.2	79	82	59	10.2701	3	dead	#REF!	4	72	80	152.947
244	1 Div, Cotugno	Male	57	no			38	16	74	130	85	95	Mild	15	no	yes	no			no	no	Nasal Cannula/ Glasses/ Venturi Mask	Nasal Cannula/ Glasses/ Venturi Mask	Nasal Cannula/ Glasses/ Venturi Mask	Nasal Cannula/ Glasses/ Venturi Mask	Nasal Cannula/ Glasses/ Venturi Mask	no	no	yes	no	no	no	no	no	yes	539	97	3.4	203	31	59	1.13322	1	discharged	#REF!	270	35	59	0.961951
245	1 Div, Cotugno	Male	79				36	24	73	130	90	91	Mild	15	yes	no	no			no	no	Nasal Cannula/ Glasses/ Venturi Mask	Nasal Cannula/ Glasses/ Venturi Mask	Nasal Cannula/ Glasses/ Venturi Mask	Nasal Cannula/ Glasses/ Venturi Mask	Nasal Cannula/ Glasses/ Venturi Mask	no	no	yes	no	yes	yes	no	yes	yes		62	2.4	127	26	44	2.43821	2	discharged	#REF!	39	18	32	6.44555
246	1 Div, Cotugno	Male	88	yes			37	14	80	120	80	99	Mild	13	yes							Nasal Cannula/ Glasses/ Venturi Mask	Nasal Cannula/ Glasses/ Venturi Mask	Nasal Cannula/ Glasses/ Venturi Mask	Nasal Cannula/ Glasses/ Venturi Mask	Nasal Cannula/ Glasses/ Venturi Mask	yes	no	yes	no	unkn	no	yes	yes	no	480	100	3.6	210	20	18	1.97541	2	discharged	#REF!	243	16	18	1.36572
247	1 Div, Cotugno	Male	63				36	22	80	140	70	95	Mild	15	no	yes	no			no	no	Nasal Cannula/ Glasses/ Venturi Mask	Nasal Cannula/ Glasses/ Venturi Mask	Nasal Cannula/ Glasses/ Venturi Mask	Nasal Cannula/ Glasses/ Venturi Mask	Nasal Cannula/ Glasses/ Venturi Mask	no	no	no	no	unkn	no	no	no	no	392	87	3.5	571	25	48	0.398129	1	discharged	#REF!	382	16	52	0.365928
248	1 Div, Cotugno	Female	46	yes			37.2	16	130	112	70	99	Absent	15	no	no	no			no	no	No	No	No	No	No	no	no	no	no	no	no	no	no	no		55	3.8	218	48	115	0.944482	1	discharged	#REF!	219	55	116	1.07262
249	1 Div, Cotugno	Male	82	no			37	24	97	110	70	90	Moderate	15	no	yes	yes	Yes	No	no	no	Niv	Niv	Niv	Niv	Niv	no	no	yes	no	yes	no	no	no	no		69	3.5	219	47	36	2.93303	2	discharged	#REF!	141	20	55	1.56835
250	1 Div, Cotugno	Male	65	no			36	18	80	125	80	93	Mild	15	no	no	no			no	no	No	No	No	No	No	no	no	no	no	no	no	no	no	no		86	4.4	338	135	53	3.56609	3	discharged	#REF!	339	24	89	0.487787
251	1 Div, Cotugno	Male	55	no			36	16	75	120	70	97	Mild	15	yes	no	no			no	no	Nasal Cannula/ Glasses/ Venturi Mask	Nasal Cannula/ Glasses/ Venturi Mask	Nasal Cannula/ Glasses/ Venturi Mask	Nasal Cannula/ Glasses/ Venturi Mask	Nasal Cannula/ Glasses/ Venturi Mask	yes	no	yes	no	no	yes	no	no	yes		38	3.9	77	87	29	11.5396	3	dead	#REF!	44	82	27	19.7261
252	1 Div, Cotugno	Male	66	yes	no		36.5	22	90	140	80	88	Mild	15	no	yes	no			no	no	Nasal Cannula/ Glasses/ Venturi Mask	Nasal Cannula/ Glasses/ Venturi Mask	Nasal Cannula/ Glasses/ Venturi Mask	Nasal Cannula/ Glasses/ Venturi Mask	Nasal Cannula/ Glasses/ Venturi Mask	no	no	yes	no	no	no	no	no	no		83	3.7	500	29	59	0.498363	1	discharged	#REF!	334	18	46	0.524434
253	1 Div, Cotugno	Male	46	no			37	26	100	130	80	94	Moderate	15	no	yes	yes	Yes		no	no	Niv	Niv	Niv	Niv	Niv	no	no	no	yes	no	no	no	no	no		92	4.4	160	101	116	2.69606	2	discharged	#REF!	324	27	77	0.436849
254	1 Div, Cotugno	Male	59	no			36.5	22	80	140	80	97	Mild	15	yes	no	no			no	no	Nasal Cannula/ Glasses/ Venturi Mask	Nasal Cannula/ Glasses/ Venturi Mask	Nasal Cannula/ Glasses/ Venturi Mask	Nasal Cannula/ Glasses/ Venturi Mask	Nasal Cannula/ Glasses/ Venturi Mask	no	yes	yes	no	no	no	no	no	no		77	3.7	270	80	156	1.39964	1	discharged	#REF!	185	30	64	1.19595
255	1 Div, Cotugno	Male	55	no			37	24	90	135	90	99	Mild	15	yes	no	no			no	no	Nasal Cannula/ Glasses/ Venturi Mask	Nasal Cannula/ Glasses/ Venturi Mask	Nasal Cannula/ Glasses/ Venturi Mask	Nasal Cannula/ Glasses/ Venturi Mask	Nasal Cannula/ Glasses/ Venturi Mask	no	no	yes	no	no	no	no	no	no		92	3.7	297	38	94	0.725815	1	discharged	#REF!	158	24	77	0.952076
256	1 Div, Cotugno	Female	61	yes			36.2	20	86	130	90	91	Moderate	15	no	no	no			no	no	No	No	Nasal Cannula/ Glasses/ Venturi Mask	Nasal Cannula/ Glasses/ Venturi Mask	Nasal Cannula/ Glasses/ Venturi Mask	no	no	no	no	no	no	no	no	no		108	4.6	164	28	46	1.53555	2	discharged	#REF!	164	12	29	0.828835
257	1 Div, Cotugno	Male	56	no			37.5	26	92	140	90	94	Severe	15	no	yes	yes	Yes		no	no	Niv	Niv	Nasal Cannula/ Glasses/ Venturi Mask	Nasal Cannula/ Glasses/ Venturi Mask	Nasal Cannula/ Glasses/ Venturi Mask	no	yes	yes	yes	no	no	no	no	no		89	4.4	238	41	22	2.05676	2	dead	#REF!	217	43	22	2.36584
258	1 Div, Cotugno	Male	66	yes	no		36.5	22	80	140	85	95	Mild	15	no	yes	yes	Yes		no	no	Niv	Niv	Niv	Niv	Niv	no	no	yes	no	yes	no	no	no	no		67	3.8	228	16	20	1.03565	1	discharged	#REF!	191	18	46	0.917074
259	1 Div, Cotugno	Female	31	no			36.8	30	95	120	75	85	Severe	15	no	yes	yes	Yes		no	no	Niv	Niv	Nasal Cannula/ Glasses/ Venturi Mask	Nasal Cannula/ Glasses/ Venturi Mask	Nasal Cannula/ Glasses/ Venturi Mask	no	no	no	yes	no	no	no	no	no		88	4.7	288	100	204	0.753623	1	discharged	#REF!	250	69	281	0.510408
260	1 Div, Cotugno	Male	66	no			36.6	26	98	135	90	91	Moderate	15	no	yes	yes			no	no	Niv	Niv	Nasal Cannula/ Glasses/ Venturi Mask	Nasal Cannula/ Glasses/ Venturi Mask	Nasal Cannula/ Glasses/ Venturi Mask	no	no	yes	no	yes	no	no	no	no		88	3.8	206	64	57	2.71593	2	discharged	#REF!	190	18	44	0.94262
261	1 Div, Cotugno	Male	64	no			37	30	110	150	90	90	Severe	15	no	yes	yes	Yes		no	no	Niv	Niv	Nasal Cannula/ Glasses/ Venturi Mask	Nasal Cannula/ Glasses/ Venturi Mask	Nasal Cannula/ Glasses/ Venturi Mask	no	no	yes	yes	no	no	no	no	no	449	72	3.6	514	20	18	0.586963	1	discharged	#REF!	224	27	61	0.987713
262	1 Div, Cotugno	Male	69	no			36	22	97	150	95	97	Mild	15	no	yes	no			no	no	Nasal Cannula/ Glasses/ Venturi Mask	Nasal Cannula/ Glasses/ Venturi Mask	Nasal Cannula/ Glasses/ Venturi Mask	Nasal Cannula/ Glasses/ Venturi Mask	Nasal Cannula/ Glasses/ Venturi Mask	no	no	yes	no	no	no	no	no	no		74	4.6	267	35	43	1.37934	1	discharged	#REF!	507	23	37	0.514598
263	1 Div, Cotugno	Male	76	yes			37.2	22	86			92	Moderate		no	yes	yes			no		Niv	Niv	Niv	Niv	Niv	no	no	yes	no	no	no	no	no	no			3.8	286	25	17	1.61125	2	discharged	#REF!	105	14	24	2.06846
264	1 Div, Cotugno	Male	65				36.6	24	90	135	60	89	Moderate	15	no	yes	no			no	no	Nasal Cannula/ Glasses/ Venturi Mask	Nasal Cannula/ Glasses/ Venturi Mask	Nasal Cannula/ Glasses/ Venturi Mask	Nasal Cannula/ Glasses/ Venturi Mask	Nasal Cannula/ Glasses/ Venturi Mask	yes	yes	yes	no	yes	no	no	no	no		82	3.4	275	99	98	2.36376	2	discharged	#REF!	153	34	75	1.6679
265	1 Div, Cotugno	Male	56	no			37		80	115	75	92	Moderate	15	yes	yes	no			no	no	Nasal Cannula/ Glasses/ Venturi Mask	Nasal Cannula/ Glasses/ Venturi Mask	Nasal Cannula/ Glasses/ Venturi Mask	Nasal Cannula/ Glasses/ Venturi Mask	Nasal Cannula/ Glasses/ Venturi Mask	no	no	yes	no	no	no	no	no	no		77	4	214	35	62	1.16318	1	discharged	#REF!	139	18	68	0.87941
266	1 Div, Cotugno	Male	48	no			36	23	78	140	100	95	Moderate	15	no	yes	no			no	no	Nasal Cannula/ Glasses/ Venturi Mask	Nasal Cannula/ Glasses/ Venturi Mask	Nasal Cannula/ Glasses/ Venturi Mask	Nasal Cannula/ Glasses/ Venturi Mask	Nasal Cannula/ Glasses/ Venturi Mask	no	no	no	no	no	no	no	no	no		64	4.5	69	25	29	3.22948	2	discharged	#REF!	32	46	78	7.81271
267	1 Div, Cotugno	Male	64	no			37.5	20	101	133	89	98	Mild	15	no	yes	no			no	no	Nasal Cannula/ Glasses/ Venturi Mask	Nasal Cannula/ Glasses/ Venturi Mask	Nasal Cannula/ Glasses/ Venturi Mask	Nasal Cannula/ Glasses/ Venturi Mask	Nasal Cannula/ Glasses/ Venturi Mask	no	no	yes	no	no	no	no	no	no		73	4.3	176	22	17	1.94029	2	discharged	#REF!	285000	36	66	0.995098
268	1 Div, Cotugno	Male	58	yes	no		36	24	83	130	90	89	Moderate	15	no	yes	yes	Yes		no	no	Niv	Niv	Nasal Cannula/ Glasses/ Venturi Mask	Nasal Cannula/ Glasses/ Venturi Mask	Nasal Cannula/ Glasses/ Venturi Mask	no	no	yes	no	yes	no	yes	no	no	615	77	3.8	180	49	68	1.91468	2	discharged	#REF!	227
269	1 Div, Cotugno	Male	61	no			37.7	26	88	160	90	89	Moderate	15	no	yes	yes	Yes		no	yes	Oti	Oti			Oti	no	no	no	no	no	no	no	no	no	796	93		180	75	62	3.22792	2	dead	#REF!	123	75	116	3.45348
270	1 Div, Cotugno	Female	83	yes	no		37.4	27	96	135	80	93	Moderate	14	no	yes	yes	Yes		no	no	Niv	Niv	Nasal Cannula/ Glasses/ Venturi Mask	Nasal Cannula/ Glasses/ Venturi Mask	Oti	yes	no	no	no	no	no	no	no	no	615	39	3.7	198	51	27	4.11435	3	dead	#REF!	160	29	20	3.36388
271	1 Div, Cotugno	Male	37				36.8	18	67	125	75	96	Mild	15	no	no	no			no	no	No	No	No	No		no	no	no	no	yes	yes	yes	no	no		81	3.7	164000	24	34	0.928602	1	discharged	#REF!	112	30	48	1.43049
272	1 Div, Cotugno	Male	73	yes			37.2	24	66	110	55	90	Moderate	14	no	yes	no			yes	no	Nasal Cannula/ Glasses/ Venturi Mask	Niv	Nasal Cannula/ Glasses/ Venturi Mask	Nasal Cannula/ Glasses/ Venturi Mask	Oti	no	no	yes	yes	no	yes	no	no	no	234	66	2.7	39000	109	81	22.6695	3	dead	#REF!	12	185	125	100.66
273	1 Div, Cotugno	Female	54	yes	no		36.8	18	61	100	60	96	Mild	15	no	yes	no			no	no	Nasal Cannula/ Glasses/ Venturi Mask	Nasal Cannula/ Glasses/ Venturi Mask	Nasal Cannula/ Glasses/ Venturi Mask	Nasal Cannula/ Glasses/ Venturi Mask	Oti	no	no	no	no	no	no	no	no	no		96	3.6	392	20	64	0.344388	1	discharged	#REF!	385	23	65	0.400133
274	1 Div, Cotugno	Male	72	no			37	28	75	130	60	87	Severe	15	no	yes	yes			no	yes	Oti	Oti	Nasal Cannula/ Glasses/ Venturi Mask	Nasal Cannula/ Glasses/ Venturi Mask	Oti	yes	no	yes	no	yes	no	no	no	no		72	3.6	170	23	22	2.07683	2	dead	#REF!	102	211	12	42.9956
275	1 Div, Cotugno	Female	84	yes	yes	1	36.8	22	77	140	90	92	Moderate	15	no	yes	yes			no	no	Niv	Niv	Niv	Niv	Oti	yes	yes	yes	no	no	no	no	no	no		88	4.1	192	14	10	1.9369	2	discharged	#REF!	174	11	10	1.67928
276	1 Div, Cotugno	Male	70	no			36	21	97	146	88	99	Mild	14	no	yes	yes			no	yes	Oti	Oti	Nasal Cannula/ Glasses/ Venturi Mask	Nasal Cannula/ Glasses/ Venturi Mask	Oti	no	yes	yes	no	no	no	no	no	no		81	4.1	345	92	59	2.43019	2	dead	#REF!	280	101	65	3.13188
277	1 Div, Cotugno	Female	68	yes			36	26	56	135	85	91	Moderate	15										Nasal Cannula/ Glasses/ Venturi Mask	Nasal Cannula/ Glasses/ Venturi Mask		yes	no	yes	yes	no	no	no	no	yes		85	4.2	130	28	19	3.36006	3	dead	#REF!	120	54	35	5.17234
278	1 Div, Cotugno	Male	48	no			36.7	22	90	125	75	91	Moderate	15	no	yes	yes			yes	no	Niv	Niv	Niv	Niv		no	no	no	no	no	no	no	no	no		92	4.4	324	44	96	0.665294	1	discharged	#REF!	251	23	83	0.482788
279	1 Div, Cotugno	Female	79	yes			37.5	16	87	136	85	95	Mild	15	no	yes	no			no	no	Nasal Cannula/ Glasses/ Venturi Mask	Nasal Cannula/ Glasses/ Venturi Mask	Nasal Cannula/ Glasses/ Venturi Mask	Nasal Cannula/ Glasses/ Venturi Mask		no	no	yes	yes	no	no	no	no	no	441	98	4.4	120	42	42	4.26649	3	discharged	#REF!	180	33	9	4.82778
280	1 Div, Cotugno	Male	52	yes			37.6	22	112	140	90	95	Mild	15	no	yes	no			no	no	Nasal Cannula/ Glasses/ Venturi Mask	Nasal Cannula/ Glasses/ Venturi Mask	Nasal Cannula/ Glasses/ Venturi Mask	Nasal Cannula/ Glasses/ Venturi Mask	Oti	no	no	yes	no	no	no	no	no	no		108	4.2	137	21	31	1.4316	1	discharged	#REF!	270	23	59	0.576689
281	1 Div, Cotugno	Male	70	no			36	20	85	130	80	92	Mild	15	yes	no	no			no	no	Nasal Cannula/ Glasses/ Venturi Mask	Nasal Cannula/ Glasses/ Venturi Mask	Nasal Cannula/ Glasses/ Venturi Mask	Nasal Cannula/ Glasses/ Venturi Mask	Oti	no	no	no	no	no	no	no	no	no		60	3.8	241	122	152	2.87421	2	discharged	#REF!	330	14	68	0.360129
282	1 Div, Cotugno	Female	83	yes			37.3	24	86	110	60	94	Mild	14	no	yes	no			yes	no	Nasal Cannula/ Glasses/ Venturi Mask	Niv	Nasal Cannula/ Glasses/ Venturi Mask	Nasal Cannula/ Glasses/ Venturi Mask		no	no	no	no	no	no	no	yes	no		92	3.9	141	70	54	5.60738	3	dead	#REF!	62	46	36	10.2634
283	1 Div, Cotugno	Female	75	yes			36.6	18	75	110	65	98	Mild	15	yes	no	no			no	no	Nasal Cannula/ Glasses/ Venturi Mask	Nasal Cannula/ Glasses/ Venturi Mask	Nasal Cannula/ Glasses/ Venturi Mask	Nasal Cannula/ Glasses/ Venturi Mask		no	no	no	no	no	no	no	no	no		94	4.4	271	24	38	1.07749	1	discharged	#REF!	334	19	46	0.629056
284	1 Div, Cotugno	Male	70	no			36.8	16	77	125	80	97	Mild	15	no	yes	no			no	no	Nasal Cannula/ Glasses/ Venturi Mask	Nasal Cannula/ Glasses/ Venturi Mask	Nasal Cannula/ Glasses/ Venturi Mask	Nasal Cannula/ Glasses/ Venturi Mask		yes	yes	yes	yes	yes	no	no	no	no		88	4.5	193	15	10	1.72041	2	discharged	#REF!	49	16	9	7.61905
285	1 Div, Cotugno	Male	54	no			37.2	20	94	130	95	95	Mild	15	yes	no	no			no	no	Nasal Cannula/ Glasses/ Venturi Mask	Nasal Cannula/ Glasses/ Venturi Mask	Nasal Cannula/ Glasses/ Venturi Mask	Nasal Cannula/ Glasses/ Venturi Mask		no	yes	no	no	no	no	no	no	yes			4.2	692	115	117	0.829646	1	discharged	#REF!	237	30	100	0.683544
286	1 Div, Cotugno	Male	73	no			37.2	24	65	115	65	93	Mild	15	no	yes	no			yes	yes	Oti	Oti			Oti	yes	no	no	no	no	no	yes	no	yes		84	3.6	118	16	17	2.40069	2	dead	#REF!	106	48	88	3.52385
287	1 Div, Cotugno	Male	68	yes			36.6	27	58	150	85	91	Moderate	15	no	yes	yes			no	no	Niv	Niv	Nasal Cannula/ Glasses/ Venturi Mask	Nasal Cannula/ Glasses/ Venturi Mask		yes	no	yes	no	yes	no	yes	no	no		57	4	247	37	30	1.85974	2	discharged	#REF!	214	15	54	0.648619
288	1 Div, Cotugno	Male	49	no			36.5	20	72	140	80	92	Mild	15	no	yes	no			no	no	Nasal Cannula/ Glasses/ Venturi Mask	Nasal Cannula/ Glasses/ Venturi Mask	Nasal Cannula/ Glasses/ Venturi Mask	Nasal Cannula/ Glasses/ Venturi Mask		no	yes	yes	no	no	no	no	no	no	502	66	3.3	251	19	27	0.713829	1	discharged	#REF!	150	16	37	0.859259
289	1 Div, Cotugno	Male	32	no			36	20	92	130	85	95	Mild	15	no	yes	no			no	no	Nasal Cannula/ Glasses/ Venturi Mask	Nasal Cannula/ Glasses/ Venturi Mask	Nasal Cannula/ Glasses/ Venturi Mask	Nasal Cannula/ Glasses/ Venturi Mask		no	no	no	no	no	no	no	no	no		82	4.3	273000	20	45	0.349471	1	discharged	#REF!	476	33	147	0.182978
290	1 Div, Cotugno	Female	48	yes			37.2	24	100	110	75	91	Moderate	15	no	yes	yes			no	no	Niv	Niv	Niv	Niv	Oti	no	no	no	no	no	no	no	no	no	557	86	3.7	246	36	65	0.871268	1	discharged	#REF!	252	25	64	0.595238
291	1 Div, Cotugno	Female	74	yes			36.6	18	80	140	80	91	Mild	5	no	yes	yes			no	no	Niv	Niv	Niv	Niv	Oti	no	no	no	yes	no	no	no	no	no		96	4.1	296	36	32	1.59099	2	discharged	#REF!	289	15	21	0.838138
292	1 Div, Cotugno	Male	68	no			37.7	26	96	130	90	92	Moderate	15	no	yes	yes			no	no	Niv	Niv	Nasal Cannula/ Glasses/ Venturi Mask	Nasal Cannula/ Glasses/ Venturi Mask		yes	no	no	no	no	no	no	no	yes	952	102	4	241	133	268	2.29232	2	discharged	#REF!	210	17	50	0.778491
293	1 Div, Cotugno	Male	55	no			37	28	90	180	110	90	Moderate	15	no	yes	yes			no	no	Niv	Niv	Niv	Niv	Oti	no	no	yes	yes	no	no	no	no	no		90	4.5	201	366	168	7.72668	3	discharged	#REF!	135	9	86	0.395387
294	1 Div, Cotugno	Male	51	yes	yes	7	36.5	18	80	170	100	94	Mild	15	no	yes	yes			no	no	Niv	Niv	Nasal Cannula/ Glasses/ Venturi Mask	Nasal Cannula/ Glasses/ Venturi Mask	Nasal Cannula/ Glasses/ Venturi Mask	no	no	no	no	no	no	no	no	no		96	3.8	233	71	102	1.53877	2	discharged	#REF!	187	27	90	0.776195
295	1 Div, Cotugno	Male	65	no			36.8	15	74	140	80	96	Absent	15	no	no	no			no	no	No	No	No	No	No	yes	no	yes	no	no	no	yes	no	no		84	3.5	256	22	48	0.806261	1	discharged	#REF!
296	1 Div, Cotugno	Female	33	no			37	18	63	120	80	94	Mild	15	no	yes	no			no	no	Nasal Cannula/ Glasses/ Venturi Mask	Nasal Cannula/ Glasses/ Venturi Mask	Nasal Cannula/ Glasses/ Venturi Mask	Nasal Cannula/ Glasses/ Venturi Mask	Nasal Cannula/ Glasses/ Venturi Mask	no	no	no	no	no	no	yes	no	no		101	4.3	267	38	89	0.497842	1	discharged	#REF!	287		12
297	1 Div, Cotugno	Male	73	no			37.2	21	89	140	90	93	Mild	15	no	yes	no			no	no	Nasal Cannula/ Glasses/ Venturi Mask	Nasal Cannula/ Glasses/ Venturi Mask	Nasal Cannula/ Glasses/ Venturi Mask	Nasal Cannula/ Glasses/ Venturi Mask	Nasal Cannula/ Glasses/ Venturi Mask	no	no	yes	yes	no	no	no	no	no		88	4.7	234	22	18	1.61768	2	discharged	#REF!	306	10	21	0.520585
298	1 Div, Cotugno	Male	59	yes			37	24	89	130	75	92	Mild	15	no	yes	yes			no	no	Niv	Niv	Niv	Niv	Niv	no	no	yes	no	no	no	no	no	no		90	4.9	195	22	31	1.19553	1	discharged	#REF!	165	28	59	1.30347
299	1 Div, Cotugno	Male	75	yes			36	26	68	125	70	85	Moderate	15	yes	yes	no			yes	no	Nasal Cannula/ Glasses/ Venturi Mask	Niv	Nasal Cannula/ Glasses/ Venturi Mask	Niv	Niv	yes	no	yes	no	no	no	no	no	no		80	3.7	319	17	44	0.60255	1	discharged	#REF!	134	27	14	4.03884
300	1 Div, Cotugno	Male	59	no			37.3	22	74	125	80	93	Mild	15	no	yes	no			no	no	Nasal Cannula/ Glasses/ Venturi Mask	Nasal Cannula/ Glasses/ Venturi Mask	Nasal Cannula/ Glasses/ Venturi Mask	Nasal Cannula/ Glasses/ Venturi Mask	Nasal Cannula/ Glasses/ Venturi Mask	no	no	yes	no	no	no	no	no	no		90	4.3	206	45	149	1.05585	1	discharged	#REF!	176	20	88	0.714707
301	1 Div, Cotugno	Male	31	no			37.4	21	80	120	75	96	Mild	15	no	yes	no			no	no	Nasal Cannula/ Glasses/ Venturi Mask	Nasal Cannula/ Glasses/ Venturi Mask	Nasal Cannula/ Glasses/ Venturi Mask	Nasal Cannula/ Glasses/ Venturi Mask	Nasal Cannula/ Glasses/ Venturi Mask	no	no	no	no	no	no	no	no	no		71	4.6	203	35	42	0.824725	1	discharged	#REF!	268	25	53	0.397218
302	1 Div, Cotugno	Male	48	no			37.7	28	110	135	75	97	Moderate	15	no	yes	yes			no	no	Niv	Niv	Niv	Niv	Niv	no	no	no	no	no	no	no	no	no		74	4.1	184	72	122	1.7005	2	discharged	#REF!	346	31	140	0.363465
303	1 Div, Cotugno	Male	53	no			37.5	24	80	150	90	95	Mild	15	yes	yes	no			no	no	Nasal Cannula/ Glasses/ Venturi Mask	Nasal Cannula/ Glasses/ Venturi Mask	Nasal Cannula/ Glasses/ Venturi Mask	Nasal Cannula/ Glasses/ Venturi Mask	Nasal Cannula/ Glasses/ Venturi Mask	no	no	no	no	no	no	no	no	no		81	4.5	220	35	17	2.04502	2	discharged	#REF!	532	28	53	0.383164
304	1 Div, Cotugno	Female	65	yes			36	18	76	150	70	99	Mild	15	no	yes	no			no	no	Nasal Cannula/ Glasses/ Venturi Mask	Nasal Cannula/ Glasses/ Venturi Mask	Nasal Cannula/ Glasses/ Venturi Mask	Nasal Cannula/ Glasses/ Venturi Mask	Nasal Cannula/ Glasses/ Venturi Mask	no	no	yes	no	no	no	no	no	no		112	4.9	265	23	27	1.08571	1	discharged	#REF!	447	19	32	0.48841
305	1 Div, Cotugno	Female	49	yes			37	20	128	110	70	95	Mild	15	no	yes	no			no	no	Nasal Cannula/ Glasses/ Venturi Mask	Nasal Cannula/ Glasses/ Venturi Mask	Nasal Cannula/ Glasses/ Venturi Mask	Nasal Cannula/ Glasses/ Venturi Mask	Nasal Cannula/ Glasses/ Venturi Mask	no	no	no	no	no	no	no	no	no	607	99	4	223	18	14	1.05706	1	discharged	#REF!	523	26	35	0.41175
306	1 Div, Cotugno	Male	67	no			37.2	26	100	135	95	87	Moderate	15	no	yes	yes			no	no	Niv	Niv	Nasal Cannula/ Glasses/ Venturi Mask	Nasal Cannula/ Glasses/ Venturi Mask	Nasal Cannula/ Glasses/ Venturi Mask	yes	no	yes	no	yes	no	no	no	yes		65	3.8	176	25	37	1.56459	2	discharged	#REF!	151	24	105	1.03924
307	1 Div, Cotugno	Female	43	no			37.5	16	85	120	80	98	Absent	15	no	yes	no			no	no	Nasal Cannula/ Glasses/ Venturi Mask	Nasal Cannula/ Glasses/ Venturi Mask	Nasal Cannula/ Glasses/ Venturi Mask	Nasal Cannula/ Glasses/ Venturi Mask	Nasal Cannula/ Glasses/ Venturi Mask	no	no	no	no	no	no	no	no	no	325	81	3.4	531	8	7	0.244858	1	discharged	#REF!	412	8	14	0.22315
308	1 Div, Cotugno	Female	55	no			37.3	23	60	100	60	88	Moderate	15	no	yes	yes			no	no	Niv	Niv	Niv	Niv	Niv	no	no	yes	no	no	no	no	no	no	582	79	4.1	358	41	53	0.865218	1	discharged	#REF!	197	20	86	0.602112
309	1 Div, Cotugno	Female	78	yes	no		38.8	24	95	170	100	86	Moderate	15	no	yes	yes			no	no	Niv	Niv	Niv	Niv	Niv	no	no	yes	no	no	yes	no	no	no		108	3.7	213	50	132	1.59367	2	discharged	#REF!	231	19	56	0.857319
310	1 Div, Cotugno	Male	54	no			38.3	18	113	110	75	94	Mild	15	no	yes	no			no	no	Nasal Cannula/ Glasses/ Venturi Mask	Nasal Cannula/ Glasses/ Venturi Mask	Nasal Cannula/ Glasses/ Venturi Mask	Nasal Cannula/ Glasses/ Venturi Mask	Nasal Cannula/ Glasses/ Venturi Mask	yes	no	yes	no	no	no	no	no	no	878	49	4	262	21	36	0.721374	1	discharged	#REF!	357	17	79	0.289308
311	1 Div, Cotugno	Male	59	no			36	20	80	170	75	96	Mild	15	no	yes	yes			no	no	Niv	Niv	Niv	Niv	Niv	no	no	yes	yes	no	yes	yes	no	no		76	3.9	62	32	27	5.86042	3	discharged	#REF!	44	20	30	4.89631
312	1 Div, Cotugno	Male	33	no			36	18	97	150	95	97	Mild	15	no	yes	no			no	no	Nasal Cannula/ Glasses/ Venturi Mask	Nasal Cannula/ Glasses/ Venturi Mask	Nasal Cannula/ Glasses/ Venturi Mask	Nasal Cannula/ Glasses/ Venturi Mask	Nasal Cannula/ Glasses/ Venturi Mask	no	no	no	no	no	no	no	no	yes		85	4.3	232	29	52	0.572035	1	discharged	#REF!	239	21	55	0.39098
313	1 Div, Cotugno	Male	75	yes			36	16	90	130	80	95	Mild	15	no	yes	no			no	no	Nasal Cannula/ Glasses/ Venturi Mask	Nasal Cannula/ Glasses/ Venturi Mask	Nasal Cannula/ Glasses/ Venturi Mask	Nasal Cannula/ Glasses/ Venturi Mask	Nasal Cannula/ Glasses/ Venturi Mask	no	no	yes	no	yes	no	yes	no	no		93	4.6	227	43	57	1.88177	2	discharged	#REF!	220	66	116	2.08907
314	1 Div, Cotugno	Male	48	no			36.7	15	90	117	83	98	Absent	15	no	no	no			no	no	No	No	No	No	No	no	no	no	no	no	no	no	no	no		79	3.8	67	64	107	4.43256	3	discharged	#REF!	164	22	105	0.628384
315	1 Div, Cotugno	Female	23	yes			38	24	120	120	80	95	Mild	15	no	yes	yes			no	no	Niv	Niv	Nasal Cannula/ Glasses/ Venturi Mask	Nasal Cannula/ Glasses/ Venturi Mask	Nasal Cannula/ Glasses/ Venturi Mask	no	no	no	no	no	no	no	no	no		85	4.5	216	34	35	0.611954	1	discharged	#REF!	400	16	41	0.14368
316	1 Div, Cotugno	Male	76	yes			36.5	26	140	114	60	89	Moderate	15	no	yes	yes			no	no	Niv	Niv	Nasal Cannula/ Glasses/ Venturi Mask	Nasal Cannula/ Glasses/ Venturi Mask	Nasal Cannula/ Glasses/ Venturi Mask	no	no	yes	yes	no	no	no	no	no		96	4.4	307	22	15	1.40622	1	discharged	#REF!	239	14	32	0.786989
317	1 Div, Cotugno	Female	51	yes			37	18	95	140	90	96	Mild	15	yes	no	no			no	no	Nasal Cannula/ Glasses/ Venturi Mask	Nasal Cannula/ Glasses/ Venturi Mask	Nasal Cannula/ Glasses/ Venturi Mask	Nasal Cannula/ Glasses/ Venturi Mask	Nasal Cannula/ Glasses/ Venturi Mask	no	no	no	no	no	no	no	no	no		86	4.2	266	43	67	1.00721	1	discharged	#REF!	306	19	38	0.513701
318	1 Div, Cotugno	Male	70	no			36.9	20	83	120	70	92	Moderate	15	no	yes	no			no	no	Nasal Cannula/ Glasses/ Venturi Mask	Nasal Cannula/ Glasses/ Venturi Mask	Nasal Cannula/ Glasses/ Venturi Mask	Nasal Cannula/ Glasses/ Venturi Mask	Nasal Cannula/ Glasses/ Venturi Mask	yes	no	yes	yes	no	no	no	no	no		90	3.9	301	27	40	0.992808	1	discharged	#REF!	186	33	111	1.17879
319	1 Div, Cotugno	Male	59	no			37	18	68	130	80	95	Mild	15	yes	no	no			no	no	Nasal Cannula/ Glasses/ Venturi Mask	Nasal Cannula/ Glasses/ Venturi Mask	Nasal Cannula/ Glasses/ Venturi Mask	Nasal Cannula/ Glasses/ Venturi Mask	Nasal Cannula/ Glasses/ Venturi Mask	no	no	no	no	yes	no	yes	no	no		111	3.8	236	31	58	1.01762	1	discharged	#REF!	66	32	105	2.79167
320	1 Div, Cotugno	Female	74	yes			36.9	20	75	110	70	95	Mild	15	no	yes	no			no	no	Nasal Cannula/ Glasses/ Venturi Mask	Nasal Cannula/ Glasses/ Venturi Mask	Nasal Cannula/ Glasses/ Venturi Mask	Nasal Cannula/ Glasses/ Venturi Mask	Nasal Cannula/ Glasses/ Venturi Mask	no	no	yes	no	no	no	yes	no	no		87	4	325	34	31	1.39042	1	discharged	#REF!	263000	15	30	0.77056
321	1 Div, Cotugno	Male	79	yes			37.2	22	110	140	90	83	Severe	15	no	yes	no			yes	no	Nasal Cannula/ Glasses/ Venturi Mask	Niv	Nasal Cannula/ Glasses/ Venturi Mask	Niv	Niv	yes	yes	yes	no	no	no	yes	no	no		63	3.4	221	28	14	2.67503	2	discharged	#REF!	87	23	42	3.22263
322	1 Div, Cotugno	Male	64	no			36.8	26	98	140	90	89	Severe	15	no	yes	yes			no	no	Niv	Niv	Nasal Cannula/ Glasses/ Venturi Mask	Nasal Cannula/ Glasses/ Venturi Mask	Nasal Cannula/ Glasses/ Venturi Mask	no	no	yes	no	yes	no	yes	no	no		85	3.8	268000	57	42	2.10037	2	discharged	#REF!	191	19	29	1.18223
323	Cotugno-Fraganza	1	65				37	14	96	140	80	91	2	13	Yes	Yes	Yes	Yes	No	No	Yes	Oti	Oti	Nasal Cannula/ Glasses/ Venturi Mask	Nasal Cannula/ Glasses/ Venturi Mask	Nasal Cannula/ Glasses/ Venturi Mask	1	0	1	0	1	0	0	0	0	847		3.3	192	43	25	2.91146	2	dead	#REF!	246	63	151	1.35466
324	Cotugno-Fraganza	1	76				38	19	98	135	85	78	2	13	Yes	Yes	Yes	Yes	No	No	Yes	Oti	Oti	Nasal Cannula/ Glasses/ Venturi Mask	Nasal Cannula/ Glasses/ Venturi Mask	Nasal Cannula/ Glasses/ Venturi Mask	1	1	1	1						519	85	3.5	342	73	70	1.93893	2	dead	#REF!	212	18	35	1.09073
325	Cotugno-Fraganza	1	58				38.5	18	90	160	80	87	1	13	Missing	Missing	Missing	No	No	Missing	Missing								1	1	1													dead	#REF!
326	Cotugno-Fraganza	1	75				37.2	19	120	130	80	75	3	13	No	Yes	Yes	Yes	No	No	Yes	Oti	Oti	Niv	Niv	Niv		1	1	1						778	80	3.8	275	26	16	1.77273	2	dead	#REF!	125	144	468	3.99384
327	Cotugno-Fraganza	1	62				38	20	112	130	80	85	1	13	No	Yes	Yes	Yes	No	No	Yes	Oti	Oti	Niv	Niv	Niv	0	0	0	0	0	0	0	0	0	651	70	3.2	379	40	42	1.00969	1	dead	#REF!	120	24	29	2.30262
328	Cotugno-Fraganza	2	45				36	23	89	110	70	76	3	15	No	Yes	Yes	No	No	No	No	Niv	Niv	Niv	Niv	Niv		1	1							516	65	3.8	141	46	15	3.79058	3	dead	#REF!	100	54	128	2.14784
329	Cotugno-Fraganza	1	62				36.2	18	57	155	85	98	3	15	No	Yes	No	No	No	No	Yes	Oti	Oti	Nasal Cannula/ Glasses/ Venturi Mask	Nasal Cannula/ Glasses/ Venturi Mask	Nasal Cannula/ Glasses/ Venturi Mask	1	1	1	1		0	0	0	0		88	3.2	193	37	32	2.10117	2	dead	#REF!	317	270	145	4.38543
330	Cotugno-Fraganza	1	74				36	24	65	110	70	92	3	15	Yes	Yes	Yes	Yes	No	Yes	Yes	Oti	Oti	Nasal Cannula/ Glasses/ Venturi Mask	Nasal Cannula/ Glasses/ Venturi Mask	Nasal Cannula/ Glasses/ Venturi Mask	0	1	1	1	1	0	1	0	0	265	87	2.7	236	85	41	4.16243	3	dead	#REF!	60	976	415	59.0889
331	Cotugno-Fraganza	1	52				37.7	17	90	135	80	87	3	15	Yes	Yes	Yes	Yes	Yes	No	Yes	Oti	Oti	Nasal Cannula/ Glasses/ Venturi Mask	Nasal Cannula/ Glasses/ Venturi Mask	Nasal Cannula/ Glasses/ Venturi Mask	0	0	0	0	1	0	1	0	1		60	3.8	331	43	26	1.32482	1	dead	#REF!	222	141	103	3.25425
332	Cotugno-Fraganza	1	48				37		82	100	70	92			Missing	Yes	Yes	Yes	No	No	No	Niv	Niv	Nasal Cannula/ Glasses/ Venturi Mask	Nasal Cannula/ Glasses/ Venturi Mask	Nasal Cannula/ Glasses/ Venturi Mask	0	1	0	0	0	0	0	0	0	325	31	2.1	158	35	18	2.5062	2	dead	#REF!	36	14	11	5.62821
333	Cotugno-Fraganza	1	58				37.2	20	90	125	75	78	3	15	No	Yes	Yes	Yes	No	No	Yes	Oti	Oti	Nasal Cannula/ Glasses/ Venturi Mask	Nasal Cannula/ Glasses/ Venturi Mask	Nasal Cannula/ Glasses/ Venturi Mask	0	0	1	0	1	0	1	0	0	680	87	3.7	406	27	27	0.742307	1	dead	#REF!	383	30	44	0.684895
334	Cotugno-Fraganza	1	70				37	20	90	130	80	85	2		No	Yes	Yes	Yes	No	No	Yes	Oti	Oti			Oti	1	0	1	0	1	0	1	0	0		80	3.5	180	62	43	3.67691	3	dead	#REF!	120	218	240	8.20857
335	Cotugno-Fraganza	1	73				37.5	17	107	130	80	87	3	13	Yes	Yes	Yes	No	No	No	Yes	Oti	Oti	Niv	Niv	Niv	0	0	1	0		1	0	0	0	300	61	4.4	152	51	23	5.10723	3	dead	#REF!	50	42	32	10.8399
336	Cotugno-Fraganza	1	71	1			38	40	115	130	80	89	2	13	Yes	Yes	Yes	Yes	Yes	No	Yes	Oti	Oti	Niv	Niv	Niv	1		1							480	86	3.1	101	54	25	7.59208	3	dead	#REF!	143	25	31	2.22937
337	Cotugno-Fraganza	1	55				36	24	90	130	90	89	2	15	Yes	Yes	Yes	Yes	No	No	No	Niv	Niv	Nasal Cannula/ Glasses/ Venturi Mask	Nasal Cannula/ Glasses/ Venturi Mask	Nasal Cannula/ Glasses/ Venturi Mask	0	0	1	0	1	0	0	0	0		93	4.4	201	40	40	1.7306	2	dead	#REF!	48	108	67	15.1185
338	Cotugno-Fraganza	1	72				37	22	111	130	80	98	3		Missing	Missing	Missing	No	No	No	Yes	Oti	Oti	Oti	Oti	Oti	0	0	1	1	1	0	1	0	0	632	68	2.7	176	90	34	6.31427	3	dead	#REF!	62	41	45	7.09771
339	Cotugno-Fraganza	1	71				36	16	96	155	95	91	2	15	No	Yes	Yes	Yes	No	No	Yes	Oti	Oti	Oti	Oti	Oti	0	1	1	1	1	0	0	0	0		24	3.2	177	18	7	2.72903	2	dead	#REF!	274	8	15	0.535244
340	Cotugno-Fraganza	2	70				36	20	99	130	80	92	2	15	No	Yes	Yes	Yes	No	No	No	Niv	Niv	Nasal Cannula/ Glasses/ Venturi Mask	Nasal Cannula/ Glasses/ Venturi Mask	Nasal Cannula/ Glasses/ Venturi Mask	1	1	1	0	0	0	0	0	0			3.4	175	44	58	2.31099	2	dead	#REF!	38	30	50	7.81539
341	Cotugno-Fraganza	1	67				36	18	79	140	90	94	2	15	No	Yes	Yes	No	No	No	Yes	Oti	Oti	Nasal Cannula/ Glasses/ Venturi Mask	Nasal Cannula/ Glasses/ Venturi Mask	Nasal Cannula/ Glasses/ Venturi Mask	0	0	1	1	0	0	0	0	0	261	75	3.7	315	39	47	1.20998	1	dead	#REF!	88	54	49	5.87338
342	Cotugno-Fraganza	1	71		1		36	15	80	70	40	85	3		Missing	Missing	Missing	No	No	No	Yes	Oti	Oti	Oti	Oti	Oti										345	94	3	151	137	197	4.58954	3	dead	#REF!	88	35	66	3.47594
343	Cotugno-Fraganza	1	78				37	16	73	135	80	93	2	15	Yes	Yes	Yes	No	No	No	Yes	Oti	Oti	Nasal Cannula/ Glasses/ Venturi Mask	Nasal Cannula/ Glasses/ Venturi Mask	Nasal Cannula/ Glasses/ Venturi Mask	1	1		1	1	0	1	0	0		81	3.4	217	38	33	2.37772	2	dead	#REF!	361	31	92	0.698321
344	Cotugno-Fraganza	1	65									87	2		Yes	Yes	Yes	No	No	No	Yes	Oti	Oti			Oti		0	0	0	0	1	0	0	0		83	4.4	263	33				discharged	#REF!	107	49	100	2.97664
346	Cotugno-Fraganza	2	72				36	26	100	110	70	76	3	5	No	Yes	No	No	No	No	Yes	Oti	Oti	Nasal Cannula/ Glasses/ Venturi Mask	Nasal Cannula/ Glasses/ Venturi Mask	Nasal Cannula/ Glasses/ Venturi Mask				1														dead	#REF!
347	Cotugno-Fraganza	1	70				36	26	100	140	70	85	3	15	No	Yes	No	No	No	No	Yes	Oti	Oti	Nasal Cannula/ Glasses/ Venturi Mask	Nasal Cannula/ Glasses/ Venturi Mask	Nasal Cannula/ Glasses/ Venturi Mask	1	1	1	0	1	0	1	0	0	225	94	2.6	261	22	20	1.31937	1	dead	#REF!	63	12	14	3.56348
348	Cotugno-Fraganza	1	61	No	Missing		37.2	20	102	160	90	95	2	14	Yes	Yes	Yes	Yes	No	No	Yes	Oti	Oti	Nasal Cannula/ Glasses/ Venturi Mask	Nasal Cannula/ Glasses/ Venturi Mask	Nasal Cannula/ Glasses/ Venturi Mask	0	0	1	0	0	0	2 - no	0	0	559		2.9	166	27	73	1.16125	1	dead	#REF!	199	27	119	0.758695
349	Cotugno-Fraganza	2	55	Missing	Missing		36.5	30	150	220	100	77	2	15	No	Yes	No	No	No	No	Yes	Oti	Oti	Nasal Cannula/ Glasses/ Venturi Mask	Nasal Cannula/ Glasses/ Venturi Mask	Nasal Cannula/ Glasses/ Venturi Mask	1	1	1	0	0	0	2 - no	0	0	800		2.8	178	38	17	2.84775	2	dead	#REF!	51	21	92	2.36112
350	Cotugno-Fraganza	1	68	Missing	Missing		39	19	85	185	95	84	3	15	No	Yes	Yes	Yes	No	No	Yes	Oti	Oti	Nasal Cannula/ Glasses/ Venturi Mask	Nasal Cannula/ Glasses/ Venturi Mask	Nasal Cannula/ Glasses/ Venturi Mask	0	0	1	0	1	0	2 - no	0	0	572		4.6	196	32	19	2.54698	2	dead	#REF!	87	82	107	6.196
351	Cotugno-Fraganza	2	82	Missing	Missing		36.5		100	130	80	81	3	15	No	Yes	Yes	Yes	No	No	Yes	Oti	Oti			Oti	0	1	1	0	0	1	2 - no	0	0			5.3	210	218	111	8.07959	3	dead	#REF!	238	11	16	0.947479
352	Cotugno-Fraganza	1	34	Missing	Missing		38.5	22	100	180	100	95	2	15	No	Yes	Yes	Yes	No	No	Yes	Oti	Oti	Nasal Cannula/ Glasses/ Venturi Mask	Nasal Cannula/ Glasses/ Venturi Mask	Nasal Cannula/ Glasses/ Venturi Mask	1	1	1	1	0	0	2 - no	0	0	620		3.2	318	37	7	1.49522	2	dead	#REF!	245	18	21	0.545099
353	Cotugno-Fraganza	1	73	Missing	Missing		37	40	100	140	80	83	2	15	No	Yes	Yes	Yes	No	No	Yes	Oti	Oti	Nasal Cannula/ Glasses/ Venturi Mask	Nasal Cannula/ Glasses/ Venturi Mask	Nasal Cannula/ Glasses/ Venturi Mask	0	0	1	0	0	0	2 - no	0	0	1117		4.2	225	35	26	2.22701	2	dead	#REF!	248	27	48	1.14713
354	Cotugno-Fraganza	1	75	Missing	Missing			20	85	130	70	89	2	15	No	Yes	Yes	No	Yes	No	Yes	Oti	Oti	Nasal Cannula/ Glasses/ Venturi Mask	Nasal Cannula/ Glasses/ Venturi Mask	Nasal Cannula/ Glasses/ Venturi Mask	0	0	2 - no	1	0	0	2 - no	0	0	236		3.2	82	82	58	9.84798	3	dead	#REF!	4	62	80	129.971
355	Cotugno-Fraganza	2	82	Missing	Missing		36	20	85	130	70	76	2	15	No	Yes	Yes	Yes	No	No	Yes	Oti	Oti	Niv	Niv	Niv	1	0	1	0	0	0	2 - no	0	0	300		3	180	19	23	1.80481	2	dead	#REF!	167	72	22	7.53735
356	Cotugno-Fraganza	2 - Female	87	Missing	Missing		39	28	57	130	80	87	absent	15	No	Yes	Yes	Yes	No	Yes	Yes	Oti	Oti			Oti	1 - yes	2 - no	1 - yes	2 - no	2 - no	2 - no	2 - no	No	2 - no			4.2	305	37	25	2.11082	2	dead	#REF!	63	22	30	5.54678
357	Cotugno-Fraganza	1 - Male	76	Missing	Missing		36.6	35	70	125	80	75	Severe	15	No	Yes	No	No	No	No	Yes	Oti	Oti	Nasal Cannula/ Glasses/ Venturi Mask	Nasal Cannula/ Glasses/ Venturi Mask	Nasal Cannula/ Glasses/ Venturi Mask	2 - no	2 - no	1 - yes	1 - yes	2 - no	2 - no	2 - no	No	2 - no	600		2.7	281	47	147	1.04845	1	dead	#REF!	77	58	131	5.00167
358	Cotugno-Fraganza	1 - Male	51	Missing	Missing		38	28	77	140	80	96	Moderate	15	No	Yes	Yes	Yes	No	Yes	Yes	Oti	Oti	Nasal Cannula/ Glasses/ Venturi Mask	Nasal Cannula/ Glasses/ Venturi Mask	Nasal Cannula/ Glasses/ Venturi Mask	2 - no	2 - no	1 - yes	1 - yes	2 - no	2 - no	2 - no	No	2 - no			4.4	234	29	29	1.17369	1	dead	#REF!	166	26	19	1.83256
359	Cotugno-Fraganza	2 - Female	59	Missing	Missing		37	20	89	160	90	89	Severe	15	No	Yes	Yes	Yes	No	Yes	Yes	Oti	Oti	Nasal Cannula/ Glasses/ Venturi Mask	Nasal Cannula/ Glasses/ Venturi Mask	Nasal Cannula/ Glasses/ Venturi Mask	1 - yes	2 - no	1 - yes	1 - yes	2 - no	2 - no	1 -yes	No	2 - no		108	3.8	530	47	50	0.739927	1	dead	#REF!	495	29	21	0.754284
360	Cotugno-Fraganza	2 - Female	73	Missing	Missing		36	30	95	170	80	89	Severe	15	No	Yes	Yes	Yes	No	Yes	Yes	Oti	Oti	Nasal Cannula/ Glasses/ Venturi Mask	Nasal Cannula/ Glasses/ Venturi Mask	Nasal Cannula/ Glasses/ Venturi Mask	2 - no	2 - no	1 - yes	2 - no	2 - no	2 - no	2 - no	No	2 - no		99	4.6	264	41	35	1.91632	2	dead	#REF!	293
361	Cotugno-Fraganza	1 - Male	69	Missing	Missing		37	22	80	130	80	93	Moderate	15	Missing	Yes	Yes	Yes	No	Yes	Yes	Oti	Oti	Nasal Cannula/ Glasses/ Venturi Mask	Nasal Cannula/ Glasses/ Venturi Mask	Nasal Cannula/ Glasses/ Venturi Mask	1 - yes		1 - yes	1 - yes	2 - no	2 - no	2 - no	No	2 - no	604	79	3.8	171	57	150	1.87794	2	dead	#REF!	171	18	25	1.45263
362	Cotugno-Fraganza	1 - Male	87	Missing	Missing		36	21	80	160	70	91	Moderate	15	No	Yes	Yes	Yes	No	No	Yes	Oti	Oti	Nasal Cannula/ Glasses/ Venturi Mask	Nasal Cannula/ Glasses/ Venturi Mask	Nasal Cannula/ Glasses/ Venturi Mask	2 - no	2 - no	1 - yes	2 - no	2 - no	2 - no	1 -yes	No	2 - no		100	4	219	52	34	3.54274	3	dead	#REF!	90	38	93	3.80907
363	Cotugno-Fraganza	1 - Male	59	Missing	Missing		36	25	84	130	80	96	Severe	15	Missing	Yes	Missing	Yes	No	Yes	Yes	Oti	Oti	Nasal Cannula/ Glasses/ Venturi Mask	Nasal Cannula/ Glasses/ Venturi Mask	Nasal Cannula/ Glasses/ Venturi Mask	1 - yes	2 - no	1 - yes	2 - no	2 - no	2 - no	2 - no	No	2 - no		101	4.3	422	55	187	0.562317	1	dead	#REF!	76	35	45	4.05042
364	Cotugno-Fraganza	1 - Male	75	Missing	Missing		36.8	18	84	140	60	92	Moderate	15	Missing	Yes	Yes	Yes	No	Yes	Yes	Oti	Oti	Nasal Cannula/ Glasses/ Venturi Mask	Nasal Cannula/ Glasses/ Venturi Mask	Nasal Cannula/ Glasses/ Venturi Mask	2 - no	2 - no	1 - yes	1 - yes	3 - ex	2 - no	1 -yes	Yes	2 - no		75	4.1	108	30	18	4.91046	3	dead	#REF!	162	105	150	3.96908
365	Cotugno IX DIV	Female	55		yes		37	22	97	140	80	85	Moderate	15	no	yes	no		No	no	no	Nasal Cannula/ Glasses/ Venturi Mask	Nasal Cannula/ Glasses/ Venturi Mask	Nasal Cannula/ Glasses/ Venturi Mask	Nasal Cannula/ Glasses/ Venturi Mask	Nasal Cannula/ Glasses/ Venturi Mask	no	no	no	no	no	no	no	no	no		92	4.7	193000	54	75	1.77692	2	discharged	#REF!	307000	31	13	1.54033
366	Cotugno IX DIV	Male	56		yes		37	20	120	150	90	96	Mild	15	no	yes	yes	Yes	No	no	no	Niv	Niv	Niv	Niv	Niv	no	no	yes	no	no	no	no	no	no		89	4.2	220000	27	24	1.40289	1	discharged	#REF!	150000	67	22	5.33286
367	Cotugno IX DIV	Male	79		yes		37.5	16	100	155	80	89	Mild	15	no	yes	yes	Yes	No	no	no	Niv	Niv	Niv	Niv	Niv	yes	no	no	yes	ex	yes	yes	no	no		48	4.6	397000	24	72	0.562836	1	discharged	#REF!	153000	33	13	4.72583
368	Cotugno IX DIV	Female	85		yes		37	20	74	100	50	80	Moderate	15	no	yes	yes	Yes	No	no	no	Niv	Niv	Niv	Niv	Niv	yes	no	yes	no	no	no	no	no	no			3.6	180000	24	47	1.65314	2	discharged	#REF!	190000
369	Cotugno IX DIV	Male	52		yes		37	19	100	116	60	92	Mild	15	yes	no	no		No	no	no	Nasal Cannula/ Glasses/ Venturi Mask	Nasal Cannula/ Glasses/ Venturi Mask	Nasal Cannula/ Glasses/ Venturi Mask	Nasal Cannula/ Glasses/ Venturi Mask	Nasal Cannula/ Glasses/ Venturi Mask	no	no	yes	no	unkn	no	no	no	no		77	4.2	275000	155	64	3.66364	3	discharged	#REF!	257000	44	27	1.71333
370	Cotugno IX DIV	Male	55		yes		36.9	18	87	130	85	93	Mild	15	no	yes	no		No	no	no	Nasal Cannula/ Glasses/ Venturi Mask	Nasal Cannula/ Glasses/ Venturi Mask	Nasal Cannula/ Glasses/ Venturi Mask	Nasal Cannula/ Glasses/ Venturi Mask	Nasal Cannula/ Glasses/ Venturi Mask	no	no	no	no	unkn	no	no	no	no		72	4.2	376000	86	40	1.98904	2	discharged	#REF!	179000	21	15	1.66603
371	Cotugno IX DIV	Male	31		no		36	15	70	135	70	98	Absent	15	no	no	no		No	no	no	No	No	No	No	No	no	no	no	no	no	no	no	no	no		102	4.4	301000	54	18	1.31085	1	discharged	#REF!	309000	65	20	1.45815
372	Cotugno IX DIV	Female	44		no		37	18	92	140	90	96	Mild	15	no	yes	no		No	no	no	Nasal Cannula/ Glasses/ Venturi Mask	Nasal Cannula/ Glasses/ Venturi Mask	Nasal Cannula/ Glasses/ Venturi Mask	Nasal Cannula/ Glasses/ Venturi Mask	Nasal Cannula/ Glasses/ Venturi Mask	no	no	yes	no	no	no	no	no	no		98	4.8	190000	12	18	0.655004	1	dead	#REF!
373	Cotugno IX DIV	Female	75		yes		36	14	70	150	80	94	Mild	15	no	yes	yes	Yes	No	no	no	Niv	Niv	Niv	Niv	Niv	no	no	yes	no	unkn	no	no	no	no		87	4.1	58000	31	42	6.18544	3	dead	#REF!
374	Cotugno IX DIV	Male	55		yes		36.4	18	88	165	80	96	Mild	15	no	yes	no		No	no	no	Nasal Cannula/ Glasses/ Venturi Mask	Nasal Cannula/ Glasses/ Venturi Mask	Nasal Cannula/ Glasses/ Venturi Mask	Nasal Cannula/ Glasses/ Venturi Mask	Nasal Cannula/ Glasses/ Venturi Mask	yes	yes	yes	yes	unkn	no	no	no	no		61	4.4	285000	27	37	0.856605	1	discharged	#REF!
375	Cotugno IX DIV	Male	80		yes		36	20	113	165	69	91	Moderate	15	no	yes	no		No	no	no	Nasal Cannula/ Glasses/ Venturi Mask	Nasal Cannula/ Glasses/ Venturi Mask	Nasal Cannula/ Glasses/ Venturi Mask	Nasal Cannula/ Glasses/ Venturi Mask	Nasal Cannula/ Glasses/ Venturi Mask	yes	no	yes	yes	yes	no	yes	no	unkn		72	4	127000	20	29	2.33947	2	discharged	#REF!
376	Cotugno IX DIV	Male	67		no		37	19	96	117	80	96	Mild	15	no	no	no		No	no	no	No	No	No	No	No	no	no	no	no	unkn	no	no	no	yes		76	4.4	224000	19	30	1.03758	1	discharged	#REF!
377	Cotugno IX DIV	Male	50		no		36	17	100	130	70	94	Mild	15	no	no	no		No	no	no	No	No	No	No	No	yes	no	yes	yes	unkn	no	no	no	no		90	4.6	220000	37	22	1.79282	2	discharged	#REF!		22	11
378	Cotugno IX DIV	Female	63		yes		37	21	81	120	85	93	Moderate	15	no	no	no		No	no	no	No	No	Nasal Cannula/ Glasses/ Venturi Mask	Nasal Cannula/ Glasses/ Venturi Mask	Nasal Cannula/ Glasses/ Venturi Mask	no	no	no	no	no	no	no	no	no		97	4.1	270000	152	60	4.57873	3	discharged	#REF!	158000	26	19	2.37837
379	Cotugno IX DIV	Female	55		yes		38	23	100	90	50	95	Moderate	15	no	no	no		No	no	no	No	No	No	No	No	no	no	no	no	yes	no	yes	no	no	615	78	4.4	215000	61	31	2.80268	2	discharged	#REF!	245000	28	20	1.40553
380	Cotugno IX DIV	Female	54		yes		36.5	19	85	135	85	96	Mild	15	no	yes	no		No	no	no	Nasal Cannula/ Glasses/ Venturi Mask	Nasal Cannula/ Glasses/ Venturi Mask	Nasal Cannula/ Glasses/ Venturi Mask	Nasal Cannula/ Glasses/ Venturi Mask	Nasal Cannula/ Glasses/ Venturi Mask	no	yes	no	no	no	no	no	no	no	287	110	3.7	134000	20	40	1.27435	1	discharged	#REF!	97000	23	17	3.10546
381	Cotugno IX DIV	Female	74		yes		36	20	110	120	90	95	Mild	15	no	no	no		No	no	no	No	No	No	No	No	yes	no	yes	yes	no	no	no	no	no		64	3.8	233000	13	16	1.03219	1	discharged	#REF!	215000	25	38	1.39586
382	Cotugno IX DIV	Female	86		yes		36	22	66	140	56	95	Mild	15	no	no	no		No	no	no	No	No	Nasal Cannula/ Glasses/ Venturi Mask	Nasal Cannula/ Glasses/ Venturi Mask	Nasal Cannula/ Glasses/ Venturi Mask	yes	yes	yes	no	no	no	no	no	no		105	3.7	199000	23	26	1.94934	2	discharged	#REF!	322000	35	14	2.49831
388	Cotugno IX DIV	Male	49		yes		36	25	77	120	70	91	Severe	15	no	yes	yes	Yes	No	no	no	Niv	Niv	Niv	Niv	Niv	no	no	no	no	no	no	no	no	yes		20	4.2	157000	70	31	3.92386	3	discharged	#REF!	94000	12	14	1.6718
389	Cotugno IX DIV	Female	56		no		36	25	72	110	70	93	Moderate	15	no	yes	yes	Yes	No	no	no	Niv	Niv	Nasal Cannula/ Glasses/ Venturi Mask	Nasal Cannula/ Glasses/ Venturi Mask	Nasal Cannula/ Glasses/ Venturi Mask	no	no	no	no	no	no	no	no	no		132	4	427000	33	30	0.790157	1	discharged	#REF!	150000	67	22	5.33286
390	Cotugno IX DIV	Male	44		yes		36.5	26	130	105	70	95	Moderate	15	no	yes	yes	Yes	No	no	no	Niv	Niv	Niv	Niv	Niv	no	no	no	no	no	no	no	no	no	588	64	4.3	163000	44	47	1.73248	2	discharged	#REF!	153000	33	13	2.63211
391	Cotugno IX DIV	Male	28		no		38.5	24	150	145	90	93	Mild	15	no	yes	yes	Yes	No	no	no	Niv	Niv	Niv	Niv	Niv	yes	yes	yes	no	no	no	no	no	no		89	3.5	153000	71	61	1.66364	2	discharged	#REF!	190000
392	Cotugno IX DIV	Female	50		no		37	22	80	120	80	95	Mild	15	yes	no	no		No	no	no	Nasal Cannula/ Glasses/ Venturi Mask	Nasal Cannula/ Glasses/ Venturi Mask	Nasal Cannula/ Glasses/ Venturi Mask	Nasal Cannula/ Glasses/ Venturi Mask	Nasal Cannula/ Glasses/ Venturi Mask	no	no	no	no	no	no	no	no	no				115000					discharged	#REF!	257	44	27	1.64743
394	Cotugno IX DIV	Female	55		no		36.8	20	80	140	80	97	Mild	15	no	yes	no	No	No	no	no	Nasal Cannula/ Glasses/ Venturi Mask	Nasal Cannula/ Glasses/ Venturi Mask	Nasal Cannula/ Glasses/ Venturi Mask	Nasal Cannula/ Glasses/ Venturi Mask	Nasal Cannula/ Glasses/ Venturi Mask	no	yes	no	no	no	no	no	no	no	321	87	3.1	354000	49	41	1.18895	1	dead	#REF!	161000	169	80	6.45474
395	Cotugno IX DIV	Male	46		no		36.2	19	77	130	72	94	Mild	15	no	yes	no	No	No	no	no	Nasal Cannula/ Glasses/ Venturi Mask	Nasal Cannula/ Glasses/ Venturi Mask	Nasal Cannula/ Glasses/ Venturi Mask	Nasal Cannula/ Glasses/ Venturi Mask	Nasal Cannula/ Glasses/ Venturi Mask	no	no	yes	no	no	no	yes	no	no	415	63	4.3	189000	50	75	1.40519	1	discharged	#REF!	341000	41	38	0.897213
396	Cotugno IX DIV	Female	73		no		39	27	100	120	65	94	Mild	15	no	yes	yes	Yes	No	no	no	Niv	Niv	Niv	Niv	Niv	no	no	yes	no	no	no	yes	no	no	321	61	4.1	270000	48	42	2.00251	2	discharged	#REF!	300000	39	22	2.02327
397	Cotugno IX DIV	Female	61		no		39	24	100	130	70	91	Mild	15	no	yes	yes	Yes	No	no	no	Niv	Niv	Nasal Cannula/ Glasses/ Venturi Mask	Nasal Cannula/ Glasses/ Venturi Mask	Nasal Cannula/ Glasses/ Venturi Mask	no	no	yes	no	no	no	no	no	no	300	88	4	230000	44	48	1.68436	2	discharged	#REF!	311000	38	40	1.17848
398	Cotugno IX DIV	Male	52		no		38	25	111	120	62	94	Mild	15	no	yes	no		No	no	no	Nasal Cannula/ Glasses/ Venturi Mask	Nasal Cannula/ Glasses/ Venturi Mask	Nasal Cannula/ Glasses/ Venturi Mask	Nasal Cannula/ Glasses/ Venturi Mask	Nasal Cannula/ Glasses/ Venturi Mask	no	no	no	no	no	no	no	no	no	330	110	4	297000	114	27	3.84123	3	discharged	#REF!	230000	33	31	1.34001
399	Cotugno IX DIV	Male	56		no		37	23	98	110	80	94	Mild	15	no	yes	no		No	no	no	Nasal Cannula/ Glasses/ Venturi Mask	Nasal Cannula/ Glasses/ Venturi Mask	Nasal Cannula/ Glasses/ Venturi Mask	Nasal Cannula/ Glasses/ Venturi Mask	Nasal Cannula/ Glasses/ Venturi Mask	no	no	yes	no	no	no	no	no	no	154	89	4	272000	166	41	5.33747	3	discharged	#REF!	297000	44	30	1.51469
400	Cotugno IX DIV	Male	60		no		36	16	66	120	80	97	Mild	15	no	yes	no		No	no	no	Nasal Cannula/ Glasses/ Venturi Mask	Nasal Cannula/ Glasses/ Venturi Mask	Nasal Cannula/ Glasses/ Venturi Mask	Nasal Cannula/ Glasses/ Venturi Mask	Nasal Cannula/ Glasses/ Venturi Mask	no	no	yes	no	no	no	no	no	no	95	1.55	3	131000	31	26	2.78455	2	discharged	#REF!	272000	41	30	1.65122
401	Cotugno IX DIV	Male	65		yes		36	15	90	180	100	97	Absent	15	yes	no	no		No	no	no	Nasal Cannula/ Glasses/ Venturi Mask	Nasal Cannula/ Glasses/ Venturi Mask	Nasal Cannula/ Glasses/ Venturi Mask	Nasal Cannula/ Glasses/ Venturi Mask	Nasal Cannula/ Glasses/ Venturi Mask	no	no	yes	no	yes	no	no	no	no	87	102	4	287000	64	26	2.84266	2	discharged	#REF!	131000	30	22	3.1736
402	Cotugno IX DIV	Male	78		no		36	18	89	120	55	94	Mild	15	yes	no	no		No	no	no	Nasal Cannula/ Glasses/ Venturi Mask	Nasal Cannula/ Glasses/ Venturi Mask	Nasal Cannula/ Glasses/ Venturi Mask	Nasal Cannula/ Glasses/ Venturi Mask	Nasal Cannula/ Glasses/ Venturi Mask	no	yes	yes	yes	no	no	no	no	no	96	88	3.4	123000	46	34	5.00274	3	discharged	#REF!	123000	41	30	4.74693
403	Cotugno IX DIV	Male	84		no		36	12	77	177	71	96	Absent	15	no	yes	no		No	no	no	Nasal Cannula/ Glasses/ Venturi Mask	Nasal Cannula/ Glasses/ Venturi Mask	Nasal Cannula/ Glasses/ Venturi Mask	Nasal Cannula/ Glasses/ Venturi Mask	Nasal Cannula/ Glasses/ Venturi Mask	no	yes	yes	yes	no	no	yes	no	no	78	93	4.1	128000	13	14	2.28007	2	discharged	#REF!	128000	13	14	2.28007
405	Cotugno-sbreglia	1 - Male	71	No	Yes	2	38	16	82	120	70	94	absent	15	Yes	No	No	No	No		Missing	Nasal Cannula/ Glasses/ Venturi Mask	Nasal Cannula/ Glasses/ Venturi Mask	Nasal Cannula/ Glasses/ Venturi Mask	Nasal Cannula/ Glasses/ Venturi Mask	Nasal Cannula/ Glasses/ Venturi Mask	2 - no	2 - no	1 - yes	1 - yes	2 - no	2 - no	2 - no	No	2 - no				204	23	12	2.31082	2	discharged	#REF!		17	13
406	Cotugno-sbreglia	1 - Male	42	No	Yes	3	37	15	78	120	89		absent	15	No	No	No	No	No		No	No	No	No	No	No	2 - no	2 - no	2 - no	2 - no	2 - no	2 - no	2 - no	No	2 - no				218	21	44	0.609938	1	discharged	#REF!	360	21	44	0.369351
407	cotugno-sbreglia	2 - Female	57	Yes	No		36.5	14	89	140	80	96	absent	15	No	No	No	No	No		No	No	No	No	No	No	1 - yes	2 - no	2 - no	2 - no	3 - ex	2 - no	2 - no	No	2 - no				126	32	25	2.89524	2	discharged	#REF!	169	26	20	1.96086
408	Cotugno-sbreglia	2 - Female	78	No	Yes	5	38	12	90	120	80	95	absent	15	No	Yes	No	No	No		No	Nasal Cannula/ Glasses/ Venturi Mask	Nasal Cannula/ Glasses/ Venturi Mask	Nasal Cannula/ Glasses/ Venturi Mask	Nasal Cannula/ Glasses/ Venturi Mask	Nasal Cannula/ Glasses/ Venturi Mask	2 - no	2 - no	2 - no	2 - no	2 - no	2 - no	2 - no	Yes	2 - no				125	18	15	2.90009	2	discharged	#REF!	237	17	48	0.80756
411	cotugno sbreglia	1 - Male	#REF!	No	Yes	5	38	14	100	110	70	93	absent	15	Yes	Yes	No	No	No		No	Nasal Cannula/ Glasses/ Venturi Mask	Nasal Cannula/ Glasses/ Venturi Mask	Nasal Cannula/ Glasses/ Venturi Mask	Nasal Cannula/ Glasses/ Venturi Mask	Nasal Cannula/ Glasses/ Venturi Mask	2 - no	1 - yes	1 - yes	2 - no	2 - no	2 - no	2 - no	No	2 - no				284	41	45	#REF!	2	dead	#REF!	430	23	25	#REF!
412	cotugno sbreglia	1 - Male	#REF!	Yes	No		38	14	89	120	70		absent	15	Yes	No	No	No	No		No	Nasal Cannula/ Glasses/ Venturi Mask	Nasal Cannula/ Glasses/ Venturi Mask	Nasal Cannula/ Glasses/ Venturi Mask	Nasal Cannula/ Glasses/ Venturi Mask	Nasal Cannula/ Glasses/ Venturi Mask	2 - no	2 - no	1 - yes	2 - no	2 - no	2 - no	2 - no	No	2 - no				233	288	677	#REF!	2	discharged	#REF!	273	953	859	#REF!
413	cotugno sbreglia	1 - Male	#REF!	Yes	No		37.3	15	88	110	70	96	absent	15	No	Yes	No	No	No		No	Nasal Cannula/ Glasses/ Venturi Mask	Nasal Cannula/ Glasses/ Venturi Mask	Nasal Cannula/ Glasses/ Venturi Mask	Nasal Cannula/ Glasses/ Venturi Mask	Nasal Cannula/ Glasses/ Venturi Mask	2 - no	2 - no	2 - no	2 - no	1 - yes	2 - no	2 - no	No	2 - no				167	26	53	#REF!	1	discharged	#REF!	226	31	79	#REF!
414	cotugno sbreglia	1 - Male	#REF!	No	Yes	5	38	15	90	120	90	98	absent	15	No	Yes	No	No	No		No	Nasal Cannula/ Glasses/ Venturi Mask	Nasal Cannula/ Glasses/ Venturi Mask	Nasal Cannula/ Glasses/ Venturi Mask	Nasal Cannula/ Glasses/ Venturi Mask	Nasal Cannula/ Glasses/ Venturi Mask	2 - no	1 - yes	2 - no	2 - no	1 - yes	2 - no	2 - no	No	2 - no				192	15	8	#REF!	2	discharged	#REF!	285	24	39	#REF!
415	cotugno sbreglia	2 - Female	#REF!	Yes	No		38	16	88	130	80	95	absent	15	No	Yes	Yes	Yes	No		No	Niv	Niv	Niv	Niv	Niv	1 - yes	2 - no	2 - no	1 - yes	1 - yes	2 - no	2 - no	No	2 - no				310	63	75	#REF!	1	discharged	#REF!	265	17	49	#REF!
416	COTUGNO SBREGLIA	2 - Female	#REF!	No	Yes	2	38	15	100	130	90	92	absent	15	No	Yes	Missing	Yes	No		No	Nasal Cannula/ Glasses/ Venturi Mask	Niv	Nasal Cannula/ Glasses/ Venturi Mask	Niv	Niv	2 - no	2 - no	1 - yes	1 - yes	1 - yes	2 - no	2 - no	No	2 - no				342	21	19	#REF!	1	discharged	#REF!	224	20	21	#REF!
417	cotugno sbreglia	1 - Male	#REF!	No	Yes	7	37.8	16	80	110	60	89	absent	15	No	Yes	Yes	Yes	No		No	Niv	Niv	Niv	Niv	Niv	1 - yes	1 - yes	2 - no	2 - no	2 - no	2 - no	2 - no	No	2 - no				156	26	27	#REF!	2	dead	#REF!	158	40	34	#REF!
418	cotugno sbreglia	2 - Female	#REF!	Yes	No		38	15	101	120	80		absent	15	No	Yes	No	No	No		No	Nasal Cannula/ Glasses/ Venturi Mask	Nasal Cannula/ Glasses/ Venturi Mask	Nasal Cannula/ Glasses/ Venturi Mask	Nasal Cannula/ Glasses/ Venturi Mask	Nasal Cannula/ Glasses/ Venturi Mask	2 - no	2 - no	2 - no	2 - no	2 - no	2 - no	2 - no	No	2 - no				372	32	30	#REF!	1	discharged	#REF!	462	31	13	#REF!
419	cotugno sbreglia	1	#REF!	No	Yes	3	37	15	88	140	90	94	absent	15	No	Yes	Yes	Yes	No		No	Niv	Niv	Niv	Niv	Niv	2 - no	2 - no	2 - no	2 - no	3 - ex	2 - no	2 - no	No	2 - no				277	35	64	#REF!	1	discharged	#REF!	190	16	48	#REF!
420	cotugno sbreglia	1 - Male	#REF!	No	Yes	5	37.4	16	95	110	70	93	absent	15	No	Yes	Yes	Yes	No		No	Niv	Niv	Niv	Niv	Niv	1 - yes	2 - no	1 - yes	2 - no	1 - yes	2 - no	1 -yes	No	2 - no				174	35	21	#REF!	3	discharged	#REF!	144	30	74	#REF!
421	cotugno sbreglia	1 - Male	#REF!	No	Yes	5	37	19	89	130	90	92	absent	15	No	Yes	No	No	No		No	Nasal Cannula/ Glasses/ Venturi Mask	Nasal Cannula/ Glasses/ Venturi Mask	Nasal Cannula/ Glasses/ Venturi Mask	Nasal Cannula/ Glasses/ Venturi Mask	Nasal Cannula/ Glasses/ Venturi Mask	2 - no		1 - yes	2 - no	1 - yes	2 - no	2 - no	No	2 - no				535	50	40	#REF!	1	discharged	#REF!	515	20	56	#REF!
422	cotugno sbreglia	1 - Male	#REF!	Yes	No		37.2	14	88	110	65	97	absent	15	No	Yes	Yes	Yes	No		No	Niv	Niv	Niv	Niv	Niv	2 - no	2 - no	1 - yes	2 - no	1 - yes	2 - no	2 - no	Yes	2 - no				243	18	7	#REF!	2	discharged	#REF!	250	24	14	#REF!
423	cotugno-sbreglia	1 - Male	57	Yes	No		38	16	100	120	70	98	absent	15	No	No	No	No	No		No	No	No	No	No	No	2 - no	2 - no	2 - no	2 - no	2 - no	2 - no	2 - no	No	2 - no				369	32	44	0.745199	1	discharged	#REF!	371	20	33	0.534902
424	cotugno sbreglia	1 - Male	#REF!	Yes	Yes	5	38.5	16	101	125	73		absent	15	No	Yes	No	No	No		No	Nasal Cannula/ Glasses/ Venturi Mask	Nasal Cannula/ Glasses/ Venturi Mask	Nasal Cannula/ Glasses/ Venturi Mask	Nasal Cannula/ Glasses/ Venturi Mask	Nasal Cannula/ Glasses/ Venturi Mask	2 - no	2 - no	2 - no	2 - no	3 - ex	2 - no	2 - no	No	2 - no				315	37	63	#REF!	1	discharged	#REF!	414	25	68	#REF!
425	cougno sbreglia	2 - Female	#REF!	No	Yes	5	36.8	18	99	150	80	90	absent	15	No	Yes	Yes	Yes	No		No	Niv	Niv	Niv	Niv	Niv	1 - yes	2 - no	2 - no	2 - no	3 - ex	2 - no	2 - no	No	2 - no				223	31	18	#REF!	2	discharged	#REF!	283	14	25	#REF!
426	cotugno sbreglia	1 - Male	#REF!	No	Yes	10	39	18	76	130	90	92	absent	15	No	Yes	No	No	No		No	Nasal Cannula/ Glasses/ Venturi Mask	Nasal Cannula/ Glasses/ Venturi Mask	Nasal Cannula/ Glasses/ Venturi Mask	Nasal Cannula/ Glasses/ Venturi Mask	Nasal Cannula/ Glasses/ Venturi Mask	2 - no	2 - no	1 - yes	2 - no	3 - ex	2 - no	2 - no	No	2 - no				205	43	62	#REF!	2	discharged	#REF!	315	52	104	#REF!
427	cotugno sbreglia	1 - Male	#REF!	Yes	No		36.9	14	88	120	70	96	absent	15	No	Yes	No	No	No		No	Nasal Cannula/ Glasses/ Venturi Mask	Nasal Cannula/ Glasses/ Venturi Mask	Nasal Cannula/ Glasses/ Venturi Mask	Nasal Cannula/ Glasses/ Venturi Mask	Nasal Cannula/ Glasses/ Venturi Mask	2 - no	2 - no	1 - yes	1 - yes	3 - ex	2 - no	1 -yes	No	2 - no				252	38	41	#REF!	2	discharged	#REF!	336	19	37	#REF!
428	cotugno sbreglia	1 - Male	#REF!	Yes	No		38.5		88	110	65	93	absent	15	No	Yes	Yes	Yes	No		No	Niv	Niv	Niv	Niv	Niv	1 - yes	2 - no	1 - yes	2 - no	3 - ex	2 - no	2 - no	No	2 - no				299	36	24	#REF!	2	discharged	#REF!	362	24	32	#REF!
430	Cotugno- Sbreglia	2 - Female	#REF!	Yes	No		38	14	110	140	80	91	absent	15	No	Yes	No	No	No		No	Nasal Cannula/ Glasses/ Venturi Mask	Nasal Cannula/ Glasses/ Venturi Mask	Nasal Cannula/ Glasses/ Venturi Mask	Nasal Cannula/ Glasses/ Venturi Mask	Nasal Cannula/ Glasses/ Venturi Mask	2 - no	2 - no	1 - yes	2 - no	3 - ex	2 - no	2 - no	No	2 - no				307	49	169	#REF!	1	discharged	#REF!	320	79	21	#REF!
431	cotugno-sbreglia	2 - Female	#REF!	No	Yes	5	38.5	17	110	145	80	96	absent	15	No	Yes	Yes	Yes	No		No	Niv	Niv	Niv	Niv	Niv	2 - no	2 - no		2 - no	1 - yes	2 - no	2 - no	No	1 - yes				250	20	18	#REF!	1	discharged	#REF!	280	28	20	#REF!
432	cotugno-sbreglia	1 - Male	#REF!	Yes	No		37.5	14	78	112	60	94	absent	15	No	Yes	No	No	No		No	Nasal Cannula/ Glasses/ Venturi Mask	Nasal Cannula/ Glasses/ Venturi Mask	Nasal Cannula/ Glasses/ Venturi Mask	Nasal Cannula/ Glasses/ Venturi Mask	Nasal Cannula/ Glasses/ Venturi Mask	2 - no	2 - no	2 - no	2 - no	2 - no	2 - no	2 - no	No	2 - no				255	22	28	#REF!	1	discharged	#REF!	442	42	37	#REF!
434	cotugno-sbreglia	2 - Female	63	Yes	Yes	5	37.3	14	80	120	70	98	absent	15	No	No	No	No	No		No	No	No	No	No	No	2 - no	2 - no	2 - no	2 - no	2 - no	2 - no	2 - no	No	2 - no				198	45	27	2.75554	2	discharged	#REF!	270	16	88	0.397975
435	cotugnosbreglia	2 - Female	#REF!	No	Yes	1	36.5	14	80	110	60	98	absent	14	No	Yes	No	No	No		No	Nasal Cannula/ Glasses/ Venturi Mask	Nasal Cannula/ Glasses/ Venturi Mask	Nasal Cannula/ Glasses/ Venturi Mask	Nasal Cannula/ Glasses/ Venturi Mask	Nasal Cannula/ Glasses/ Venturi Mask	2 - no	2 - no	2 - no	2 - no	2 - no	1 - yes	2 - no	Yes	1 - yes				297	21	8	#REF!	2	discharged	#REF!	323	37	24	#REF!
436	cotugno-sbreglia	2 - Female	#REF!	Yes	No		38	16	100	115	65	95	absent	15	No	Yes	Yes	Yes	No		No	Niv	Niv	Niv	Niv	Niv	2 - no	2 - no	2 - no	2 - no	2 - no	2 - no	1 -yes	No	2 - no				327	13	28	#REF!	1	discharged	#REF!	212	15	31	#REF!
437	cotugno-sbreglia	1 - Male	#REF!	No	Yes	7	38	16	109	130	85	89	absent	15	No	Yes	No	No	No		No	Nasal Cannula/ Glasses/ Venturi Mask	Nasal Cannula/ Glasses/ Venturi Mask	Nasal Cannula/ Glasses/ Venturi Mask	Nasal Cannula/ Glasses/ Venturi Mask	Nasal Cannula/ Glasses/ Venturi Mask	2 - no	2 - no	1 - yes	1 - yes	2 - no	2 - no	2 - no	No	2 - no				221	17	23	#REF!	1	discharged	#REF!	310	15	45	#REF!
438	cotugno-sbreglia	1 - Male	#REF!	Yes	No		38	15	100	140	90	94	absent	15	No	Yes	No	No	No		No	Nasal Cannula/ Glasses/ Venturi Mask	Nasal Cannula/ Glasses/ Venturi Mask	Nasal Cannula/ Glasses/ Venturi Mask	Nasal Cannula/ Glasses/ Venturi Mask	Nasal Cannula/ Glasses/ Venturi Mask	2 - no	2 - no	2 - no	2 - no	1 - yes	2 - no	2 - no	Yes	2 - no				155	26	24	#REF!	2	discharged	#REF!	309	32	84	#REF!
439	cotugno-sbreglia	2 - Female	#REF!	No	Yes	2	36.8	16	80	100	60	94	absent	15	No	Yes	Yes	Yes	No		No	Niv	Niv	Niv	Niv	Niv	2 - no	2 - no	2 - no	2 - no	2 - no	2 - no	2 - no	Yes	2 - no				113	32	19	#REF!	3	dead	#REF!	128	27	33	#REF!
440	cotugno-sbreglia	2 - Female	#REF!	No	Yes	2	38	15	95	110	60	96	absent	15	No	Yes	No	No	No		No	Nasal Cannula/ Glasses/ Venturi Mask	Nasal Cannula/ Glasses/ Venturi Mask	Nasal Cannula/ Glasses/ Venturi Mask	Nasal Cannula/ Glasses/ Venturi Mask	Nasal Cannula/ Glasses/ Venturi Mask	2 - no	2 - no	2 - no	2 - no	1 - yes	2 - no	1 -yes	No	2 - no				162	46	39	#REF!	2	discharged	#REF!	312	115	75	#REF!
441	Cotugno-sbreglia	2 - Female	#REF!	Yes	No		38	15	101	140	80	94	absent	15	No	Yes	Yes	Yes	No		No	Niv	Niv	Niv	Niv	Niv	1 - yes	2 - no	2 - no	1 - yes	3 - ex	2 - no	2 - no	No	2 - no				169	36	30	#REF!	2	discharged	#REF!	375	54	22	#REF!
442	cotugno-sbreglia	1 - Male	#REF!	No	Yes	1	36	14	70	110	60	96	absent	15	Yes	No	No	No	No		No	Nasal Cannula/ Glasses/ Venturi Mask	Nasal Cannula/ Glasses/ Venturi Mask	Nasal Cannula/ Glasses/ Venturi Mask	Nasal Cannula/ Glasses/ Venturi Mask	Nasal Cannula/ Glasses/ Venturi Mask	1 - yes	2 - no	2 - no	1 - yes	3 - ex	2 - no	1 -yes	No	1 - yes				122	14	7	#REF!	2	dead	#REF!	57
443	cotugno-sbreglia	2 - Female	#REF!	No	Yes	5	38.4	16	100	130	80	95	absent	15	No	Yes	Yes	Yes	No		No	Niv	Niv	Niv	Niv	Niv	2 - no	2 - no	2 - no	2 - no	2 - no	2 - no	2 - no	No	2 - no				186	34	43	#REF!	2	discharged	#REF!	388	32	59	#REF!
444	cotugno-sbreglia	2 - Female	#REF!	No	Yes	8	37	14	77	130	80	97	absent	15	No	Yes	Yes	Yes	No		No	Niv	Niv	Niv	Niv	Niv	1 - yes	2 - no	1 - yes	1 - yes	1 - yes	1 - yes	2 - no	No	2 - no				164	30	44	#REF!	2	discharged	#REF!	190	20	44	#REF!
445	cotugno-sbreglia	1 - Male	#REF!	Yes	No		37	15	70	130	70	94	absent	15	No	Yes	Yes	Yes	No		No	Niv	Niv	Niv	Niv	Niv	2 - no	2 - no	1 - yes	2 - no	1 - yes	2 - no	2 - no	No	2 - no				222	36	63	#REF!	2	discharged	#REF!	192
446	cotugno-sbreglia	2 - Female	#REF!	Yes	No		37	16	100	130	80	94	absent	15	No	Yes	Yes	Yes	No		No	Niv	Niv	Niv	Niv	Niv	1 - yes	2 - no	2 - no	2 - no	2 - no	2 - no	2 - no	Yes	1 - yes				240	44	34	#REF!	2	discharged	#REF!	229	16	31	#REF!
447	cotugno-sbreglia	1 - Male	47	No	Yes	2	36.4	11	70	120	80	97	absent	15	No	No	No	No	No		No	No	No	No	No	No	2 - no	2 - no	2 - no	2 - no	1 - yes	2 - no	2 - no	No	2 - no				184	40	39	1.63609	2	discharged	#REF!	190	33	25	1.63263
448	cotugno-sbreglia	2 - Female	#REF!	No	Yes	8	36.5	14	84	135	80	99	absent	15	No	Yes	Yes	Yes	No		No	Niv	Niv	Niv	Niv	Niv	2 - no	2 - no	2 - no	2 - no	2 - no	2 - no	2 - no	No	2 - no				286	56	102	#REF!	1	discharged	#REF!	438	55	112	#REF!
449	cotugno-sbreglia	1 - Male	#REF!	Yes	No		38.5	16	100	130	80	92	absent	15	No	Yes	Yes	Yes	No		No	Niv	Niv	Niv	Niv	Niv	2 - no	2 - no	1 - yes	2 - no	2 - no	2 - no	2 - no	No	2 - no				279	36	47	#REF!	1	discharged	#REF!	383	26	78	#REF!
450	cotugno-sbreglia	1 - Male	#REF!	Yes	No		36.2	18	94	130	60	87	absent	15	No	Yes	Yes	Yes	No		No	Niv	Niv	Niv	Niv	Niv	1 - yes	1 - yes	1 - yes	1 - yes	2 - no	2 - no	2 - no	Yes	2 - no				117	30	33	#REF!	3	dead	#REF!	157	23	36	#REF!
451	cotugno-sbreglia	1 - Male	#REF!	Yes	No		36.8	14	80	135	87	92	absent	15	No	Yes	Yes	Yes	No		No	Niv	Niv	Niv	Niv	Niv	2 - no	2 - no	1 - yes	2 - no	1 - yes	2 - no	1 -yes	No	2 - no				373	32	44	#REF!	1	discharged	#REF!	186	25	62	#REF!
452	cotugno-sbreglia	2 - Female	#REF!	Yes	No		37.4	11	90	130	80	94	absent	15	No	Yes	Yes	Yes	No		No	Niv	Niv	Niv	Niv	Niv	1 - yes	2 - no	1 - yes	2 - no	2 - no	2 - no	1 -yes	No	2 - no				238	19	12	#REF!	2	discharged	#REF!	209	25	46	#REF!
453	cotugno-sbreglia	2 - Female	#REF!	Yes	No		37.4	14	110	140	90	94	absent	15	No	Yes	Yes	Yes	No		No	Niv	Niv	Niv	Niv	Niv	2 - no	2 - no	1 - yes	2 - no	2 - no	2 - no	2 - no	No	2 - no				233	27	19	#REF!	2	discharged	#REF!	269	12	17	#REF!
454	cotugno sbreglia	2 - Female	#REF!	No	Yes	5	36.3	15	65	110	60	89	absent	15	Yes	Yes	No	No	No		No	Nasal Cannula/ Glasses/ Venturi Mask	Nasal Cannula/ Glasses/ Venturi Mask	Nasal Cannula/ Glasses/ Venturi Mask	Nasal Cannula/ Glasses/ Venturi Mask	Nasal Cannula/ Glasses/ Venturi Mask	1 - yes	2 - no	1 - yes	1 - yes	2 - no	2 - no	2 - no	Yes	2 - no				512	26	13	#REF!	1	discharged	#REF!	482	23	29	#REF!
455	cotugno-sbreglia	2 - Female	#REF!	No	Yes	5	37.6	14	108	110	60	93	absent	15	No	Yes	No	No	No		No	Nasal Cannula/ Glasses/ Venturi Mask	Nasal Cannula/ Glasses/ Venturi Mask	Nasal Cannula/ Glasses/ Venturi Mask	Nasal Cannula/ Glasses/ Venturi Mask	Nasal Cannula/ Glasses/ Venturi Mask	2 - no	2 - no	2 - no	2 - no	2 - no	2 - no	2 - no	No	2 - no				188	30	31	#REF!	2	discharged	#REF!	322	23	48	#REF!
456	cotugno-sbreglia	2 - Female	88	No	Yes	7	37.6	20	118	110	60	77	absent	15	No	No	Yes	Yes	No		No	Niv	Niv	Niv	Niv	Niv	1 - yes	2 - no	1 - yes	1 - yes	2 - no	1 - yes	2 - no	No	2 - no				267	44	23	3.02385	2	dead	#REF!
457	cotugno-sbreglia	2 - Female	#REF!	Yes	No		36.1	15	97	147	85	97	absent	15	No	Yes	Yes	Yes	No		No	Niv	Niv	Niv	Niv	Niv	2 - no	2 - no	1 - yes	1 - yes	1 - yes	2 - no	2 - no	No	2 - no				281	59	59	#REF!	2	discharged	#REF!	323	20	31	#REF!
458	cotugno-sbreglia	2 - Female	#REF!	Yes	No		38	14	100	120	80	92	absent	15	No	Yes	Yes	Yes	No		No	Niv	Niv	Niv	Niv	Niv	2 - no	2 - no	2 - no	2 - no	2 - no	2 - no	2 - no	No	2 - no				271	23	38	#REF!	1	discharged	#REF!	148	10	39	#REF!
459	cotugno-sbreglia	2 - Female	#REF!	Yes	No		36	15	100	130	80	92	absent	15	No	Yes	Yes	Yes	No		No	Niv	Niv	Niv	Niv	Niv	2 - no	2 - no	1 - yes	2 - no	1 - yes	2 - no	1 -yes	No	2 - no				364	21	19	#REF!	1	discharged	#REF!	215	15	22	#REF!
460	cotugno-sbreglia	2 - Female	#REF!	No	Yes	5	38	15	100	135	85	92	absent	15	No	Yes	Yes	Yes	No		No	Niv	Niv	Niv	Niv	Niv	2 - no	2 - no	1 - yes	2 - no	1 - yes	2 - no	2 - no	No	2 - no				254	13	21	#REF!	1	discharged	#REF!	240	19	21	#REF!
461	cotugno-sbreglia	1 - Male	#REF!	Yes	No		37.6	16	94	130	80	94	absent	15	No	Yes	No	No	No		No	Nasal Cannula/ Glasses/ Venturi Mask	Nasal Cannula/ Glasses/ Venturi Mask	Nasal Cannula/ Glasses/ Venturi Mask	Nasal Cannula/ Glasses/ Venturi Mask	Nasal Cannula/ Glasses/ Venturi Mask	2 - no	2 - no	2 - no	2 - no	2 - no	2 - no	2 - no	No	2 - no				256	45	63	#REF!	1	discharged	#REF!	474	30	59	#REF!
462	cotugno-sbreglia	1 - Male	#REF!	Yes	No		38.8	16	110	120	70	94	absent	15	No	Yes	No	No	No		No	Nasal Cannula/ Glasses/ Venturi Mask	Nasal Cannula/ Glasses/ Venturi Mask	Nasal Cannula/ Glasses/ Venturi Mask	Nasal Cannula/ Glasses/ Venturi Mask	Nasal Cannula/ Glasses/ Venturi Mask	2 - no	2 - no	2 - no	2 - no	2 - no	2 - no	2 - no	No	2 - no				226	47	53	#REF!	2	discharged	#REF!	240	37	67	#REF!
463	cougno-sbreglia	1 - Male	#REF!	No	Yes	5	36	20	86	130	80	87	absent	15	No	Yes	No	No	No		No	Nasal Cannula/ Glasses/ Venturi Mask	Nasal Cannula/ Glasses/ Venturi Mask	Nasal Cannula/ Glasses/ Venturi Mask	Nasal Cannula/ Glasses/ Venturi Mask	Nasal Cannula/ Glasses/ Venturi Mask	1 - yes	2 - no	1 - yes	2 - no	1 - yes	2 - no	1 -yes	No	2 - no				488	37	55	#REF!	1	discharged	#REF!	327	20	58	#REF!
464	cotugno-sbreglia	1 - Male	#REF!	Yes	No		38	16	99	140	90	92	absent	15	No	Yes	No	No	No		No	Nasal Cannula/ Glasses/ Venturi Mask	Nasal Cannula/ Glasses/ Venturi Mask	Nasal Cannula/ Glasses/ Venturi Mask	Nasal Cannula/ Glasses/ Venturi Mask	Nasal Cannula/ Glasses/ Venturi Mask	1 - yes	2 - no	1 - yes	2 - no	3 - ex	2 - no	2 - no	No	2 - no				162	45	49	#REF!	2	discharged	#REF!	255	27	61	#REF!
465	cotugno-sbreglia	1 - Male	#REF!	No	Yes	5	38	15	90	110	60	99	absent	15	No	Yes	No	No	No		No	Nasal Cannula/ Glasses/ Venturi Mask	Nasal Cannula/ Glasses/ Venturi Mask	Nasal Cannula/ Glasses/ Venturi Mask	Nasal Cannula/ Glasses/ Venturi Mask	Nasal Cannula/ Glasses/ Venturi Mask	2 - no	2 - no	2 - no	2 - no	2 - no	2 - no	1 -yes	No	2 - no				232	31	52	#REF!	1	discharged	#REF!	341	42	80	#REF!
466	cotugno-sbreglia	1 - Male	#REF!	Yes	No		37.9	22	99	110	60	85	absent	15	No	Yes	No	No	No		No	Nasal Cannula/ Glasses/ Venturi Mask	Nasal Cannula/ Glasses/ Venturi Mask	Nasal Cannula/ Glasses/ Venturi Mask	Nasal Cannula/ Glasses/ Venturi Mask	Nasal Cannula/ Glasses/ Venturi Mask	2 - no	2 - no	2 - no	2 - no	2 - no	2 - no	2 - no	No	2 - no				184	84	77	#REF!	3	discharged	#REF!	198	16	73	#REF!
467	cotugno-sbreglia	1 - Male	#REF!	Yes	No		36.4	18	80	170	90	93	absent	15	No	Yes	No	No	No		No	Nasal Cannula/ Glasses/ Venturi Mask	Nasal Cannula/ Glasses/ Venturi Mask	Nasal Cannula/ Glasses/ Venturi Mask	Nasal Cannula/ Glasses/ Venturi Mask	Nasal Cannula/ Glasses/ Venturi Mask	2 - no	2 - no	2 - no	1 - yes	2 - no	2 - no	2 - no	No	2 - no				431	61	96	#REF!	1	discharged	#REF!	80	16	27	#REF!
468	cotugno-sbreglia	1 - Male	#REF!	Yes	No		37.9	20	98	110	60	85	absent	15	No	Yes	No	No	No		No	Nasal Cannula/ Glasses/ Venturi Mask	Nasal Cannula/ Glasses/ Venturi Mask	Nasal Cannula/ Glasses/ Venturi Mask	Nasal Cannula/ Glasses/ Venturi Mask	Nasal Cannula/ Glasses/ Venturi Mask	2 - no	2 - no	2 - no	2 - no	2 - no	2 - no	2 - no	No	2 - no				203	42	70	#REF!	1	discharged	#REF!	230	43	116	#REF!
469	cotugno-sbreglia	2 - Female	#REF!	Yes	No		36.5	14	70	130	80	92	absent	15	No	Yes	Yes	Yes	No		No	Niv	Niv	Niv	Niv	Niv	2 - no	2 - no	1 - yes	2 - no	2 - no	2 - no	2 - no	No	2 - no				429	26	20	#REF!	1	discharged	#REF!	383	9	13	#REF!
470	cotugno-sbreglia	2 - Female	#REF!	No	Yes	7	38	15	80	115	65	92	absent	15	No	Yes	Yes	Yes	No		No	Niv	Niv	Niv	Niv	Niv	2 - no	2 - no	2 - no	2 - no	3 - ex	2 - no	1 -yes	No	2 - no				235	67	58	#REF!	2	discharged	#REF!	226	19	54	#REF!
471	cotugno-sbreglia	1 - Male	#REF!	No	Yes	10	36	16	120	115	65	90	absent	15	No	Yes	Yes	Yes	No		No	Niv	Niv	Niv	Niv	Niv	2 - no	2 - no	1 - yes	2 - no	1 - yes	1 - yes	1 -yes	No	2 - no				333	24	49	#REF!	1	discharged	#REF!	277	15	56	#REF!
472	cotugno-sbreglia	1 - Male	#REF!	No	Yes	7	36.5	20	78	120	70	88	absent	15	No	Yes	Yes	Yes	No		No	Niv	Niv	Niv	Niv	Niv	2 - no	2 - no	1 - yes	2 - no	1 - yes	2 - no	2 - no	No	2 - no				250	39	39	#REF!	2	discharged	#REF!	193	21	80	#REF!
473	cotugno-sbreglia	1 - Male	#REF!	Yes	No		38.9	20	111	120	70	89	absent	15	No	Yes	Yes	Yes	No		No	Niv	Niv	Niv	Niv	Niv	2 - no	2 - no	2 - no	2 - no	1 - yes	2 - no	2 - no	No	2 - no				235	33	44	#REF!	1	discharged	#REF!	333	43	170	#REF!
474	cotugno-sbreglia	2 - Female	#REF!	No	Yes	8	38.8	20	110	120	70	89	absent	15	No	Yes	No	No	No		No	Nasal Cannula/ Glasses/ Venturi Mask	Nasal Cannula/ Glasses/ Venturi Mask	Nasal Cannula/ Glasses/ Venturi Mask	Nasal Cannula/ Glasses/ Venturi Mask	Nasal Cannula/ Glasses/ Venturi Mask	2 - no	2 - no	2 - no	2 - no	2 - no	2 - no	2 - no	No	2 - no				219	34	65	#REF!	1	discharged	#REF!	424	21	102	#REF!
475	Edificio 17	1 - Male	43	Missing	Missing		36	19	84	130	80	98	absent	15	No	No	No	No	No	No	No	No	No	No	No	No	2 - no	2 - no	2 - no	2 - no	2 - no	2 - no	2 - no	No	2 - no	566	11.2	4.2	260	32	113	0.497858	1	discharged	#REF!	203	37	198	0.556982
476	Edificio 17	2 - Female	52	Missing	Missing		36	12	70	110	60		absent	15	No	No	No	No	No	No	No	No	No	No	No	No	2 - no	2 - no	2 - no	2 - no	2 - no	2 - no	2 - no	No	1 - yes	368		3.9	208	54	39	2.16173	2	discharged	#REF!	170	48	35	2.48177
477	Edificio 17	1 - Male	51	No	Yes	4	36	19	86	150	100	97	Severe	15	Yes	Yes	No	No	No	Yes	No	Nasal Cannula/ Glasses/ Venturi Mask	Niv	Nasal Cannula/ Glasses/ Venturi Mask	Niv	Niv	2 - no	2 - no	2 - no	2 - no	3 - ex	2 - no	2 - no	No	2 - no	935	73	3.7	568	50	133	0.389284	1	discharged	#REF!	429	29
478	Edificio 17	1 - Male	72	Yes	Missing		36	14	78	118	63		Mild	15	Yes	No	No	No	No	No	No	Nasal Cannula/ Glasses/ Venturi Mask	Nasal Cannula/ Glasses/ Venturi Mask	Nasal Cannula/ Glasses/ Venturi Mask	Nasal Cannula/ Glasses/ Venturi Mask	Nasal Cannula/ Glasses/ Venturi Mask	2 - no	2 - no	2 - no	2 - no	2 - no	2 - no	1 -yes	No	2 - no	225	80	3.7	359	36	104	0.707985	1	discharged	#REF!	292	24	61	0.757698
479	Edificio 17	2 - Female	90	No	Yes	1	37.1	19	80	145	70	93	absent	15	Yes	No	Yes	No	Yes	Yes	No	Niv	Niv	Nasal Cannula/ Glasses/ Venturi Mask	Nasal Cannula/ Glasses/ Venturi Mask	Nasal Cannula/ Glasses/ Venturi Mask	1 - yes	2 - no	1 - yes	1 - yes	3 - ex	2 - no	2 - no	No	1 - yes	463	107	3.1	194	191	305	5.07369	3	dead	#REF!	191	29
480	Edificio 17	2 - Female	45	Yes	No		37.5	18	83	106	70	98	absent	15	No	No	No	No	No	No	No	No	No	No	No	No	1 - yes	2 - no	2 - no	2 - no	2 - no	1 - yes	1 -yes	No	2 - no	512	84	3.7	206	19	17	1.00664	1	discharged	#REF!	331	20	30	0.496425
481	Edificio 17	2 - Female	94	Missing	Yes	1	36	15	90	115	50	95	absent	15	No	No	No	No	No	No	No	No	No	No	No	No	2 - no	2 - no	1 - yes	2 - no	2 - no	2 - no	2 - no	Yes	2 - no	350		3.6	263	25	18	2.10608	2	discharged	#REF!	429	18	15	1.01835
482	Edificio 17	1 - Male	67	Yes	Yes	2	36	16	98	155	80	90	Mild	15	Yes	No	Yes	Yes	No	Yes	No	Niv	Niv	Niv	Niv	Niv	2 - no	2 - no	2 - no	1 - yes	3 - ex	2 - no	2 - no	No	2 - no	594	100	4.3	115	20	19	2.67319	2	discharged	#REF!	243	11	21	0.661838
483	Edificio 17	1 - Male	53	No	Yes	6	38.4	19	89	155	80	96	absent	15	Yes	No	Yes	Yes	No	Yes	No	Niv	Niv	Niv	Niv	Niv	2 - no	2 - no	2 - no	2 - no	3 - ex	2 - no	2 - no	No	2 - no	570	72	3.8	209	77	109	1.87028	2	discharged	#REF!	408	32
484	Edificio 17	2 - Female	69	Missing	Missing		36	14	96	147	76	92	Mild	15	Yes	No	No	No	No	No	No	Nasal Cannula/ Glasses/ Venturi Mask	Nasal Cannula/ Glasses/ Venturi Mask	Nasal Cannula/ Glasses/ Venturi Mask	Nasal Cannula/ Glasses/ Venturi Mask	Nasal Cannula/ Glasses/ Venturi Mask	1 - yes	2 - no	2 - no	2 - no	2 - no	2 - no	2 - no	Yes	1 - yes	527		3.2	255	29	20	1.75466	2	discharged	#REF!	237	41	24	2.43657
485	Edificio 17	2 - Female	60	No	Yes	1	36.5	20	80	162	78	95	absent	15	No	No	No	No	No	No	No	No	No	No	No	No	2 - no	2 - no	2 - no	1 - yes	2 - no	1 - yes	2 - no	No	2 - no	464	69	3.2	122	121	40	9.40907	3	discharged	#REF!	78	56
486	Edificio 17	1 - Male	75	No	Missing		35.9	21	88	159	110	97	absent	15	Yes	No	Yes	Yes	No	Yes	No	Niv	Niv	Nasal Cannula/ Glasses/ Venturi Mask	Nasal Cannula/ Glasses/ Venturi Mask	Nasal Cannula/ Glasses/ Venturi Mask	1 - yes	2 - no	1 - yes	1 - yes	3 - ex	1 - yes	2 - no	No	2 - no	393	64	2.8	193	64	39	3.98246	3	dead	#REF!	167	50	39	3.59569
487	Edificio 17	1 - Male	89	No	Missing		36.3	18	78	146	77	97	absent	15	No	No	No	No	No	No	No	No	No	No	No	No	1 - yes	2 - no	2 - no	2 - no	3 - ex	1 - yes	2 - no	No	2 - no	228		3.6	394	22	32	0.878499	1	discharged	#REF!	301	19	18	1.32416
488	Edificio 17	2 - Female	52	No	Missing		36	12	78	134	89	97	absent	15	No	No	No	No	No	No	No	No	No	No	No	No	2 - no	2 - no	1 - yes	2 - no	2 - no	2 - no	2 - no	No	2 - no	418	90	3.6	153	16	7	2.05534	2	discharged	#REF!	171	16
489	Edificio 17	2 - Female	89	No	Missing		36	16	63	129	73	97	absent	15	Yes	No	No	No	No	No	No	Nasal Cannula/ Glasses/ Venturi Mask	Nasal Cannula/ Glasses/ Venturi Mask	Nasal Cannula/ Glasses/ Venturi Mask	Nasal Cannula/ Glasses/ Venturi Mask	Nasal Cannula/ Glasses/ Venturi Mask	2 - no	2 - no	1 - yes	2 - no	2 - no	2 - no	2 - no	Yes	1 - yes	238	94	3	409	30	64	0.816015	1	discharged	#REF!	343	34
490	Edificio 17	1 - Male	75	No	Yes		38.3	24	72	160	72	100	Moderate	15	Yes	Yes	Yes	Yes	Yes	Yes	No	Niv	Niv	Nasal Cannula/ Glasses/ Venturi Mask	Nasal Cannula/ Glasses/ Venturi Mask	Nasal Cannula/ Glasses/ Venturi Mask	2 - no	2 - no	1 - yes	2 - no	1 - yes	2 - no	1 -yes	No	1 - yes	339	77	3.2	173	290	121	11.4293	3	discharged	#REF!	469	55	74	1.02243
491	Edificio 17	2 - Female	86	No	Yes		36.2	19	71	133	81	94	Mild	11	Yes	No	No	No	No	No	No	Nasal Cannula/ Glasses/ Venturi Mask	Nasal Cannula/ Glasses/ Venturi Mask	Nasal Cannula/ Glasses/ Venturi Mask	Nasal Cannula/ Glasses/ Venturi Mask	Nasal Cannula/ Glasses/ Venturi Mask	1 - yes	2 - no	1 - yes	2 - no	2 - no	2 - no	2 - no	Yes	2 - no	178		4.6	220	12	6	1.91506	2	discharged	#REF!	136	7
492	Edificio 17	1 - Male	71	No	Yes	5	35.4	20	107	147	84	90	Mild	15	Yes	No	Yes	Yes	No	Yes	No	Niv	Niv	Niv	Niv	Niv	2 - no	2 - no	1 - yes	1 - yes	3 - ex	2 - no	2 - no	No	2 - no	875		3.4	571	41	36	0.849679	1	discharged	#REF!	675	18	15	0.488857
493	Edificio 17	1 - Male	65	No	Yes	2	40	34	93	160	90		Mild	15	Yes	No	Yes	No	No	Yes	No	Niv	Niv	Niv	Niv	Niv	1 - yes	2 - no	1 - yes	1 - yes	3 - ex	2 - no	2 - no	No	2 - no	1000		3.9	224	115	98	3.37093	3	discharged	#REF!	81	41	42	5.07677
494	Edificio 17	1 - Male	67	No	Yes	1	35.9	18	92	140	76	97	Moderate	15	Yes	No	Yes	No	Yes	Yes	No	Niv	Niv	Nasal Cannula/ Glasses/ Venturi Mask	Nasal Cannula/ Glasses/ Venturi Mask	Nasal Cannula/ Glasses/ Venturi Mask	2 - no	2 - no	1 - yes	2 - no	1 - yes	2 - no	1 -yes	Yes	2 - no	617	132	3	216	24	13	2.06472	2	discharged	#REF!	398	30	43	0.770156
495	Edificio 17	1 - Male	45	No	Missing		36	16	83	149	94	97	absent	15	Yes	No	No	No	No	No	No	Nasal Cannula/ Glasses/ Venturi Mask	Nasal Cannula/ Glasses/ Venturi Mask	Nasal Cannula/ Glasses/ Venturi Mask	Nasal Cannula/ Glasses/ Venturi Mask	Nasal Cannula/ Glasses/ Venturi Mask	1 - yes	1 - yes	2 - no	1 - yes	2 - no	2 - no	2 - no	No	2 - no	245	96	2.9	166	21	54	0.774688	1	discharged	#REF!	185	10	20	0.543908
496	Edificio 17	1 - Male	55	No	Missing		36.7	14	94	167	86	96	absent	15	Yes	No	No	No	No	Yes	No	Nasal Cannula/ Glasses/ Venturi Mask	Niv	Nasal Cannula/ Glasses/ Venturi Mask	Niv	Niv	2 - no	2 - no	1 - yes	2 - no	3 - ex	2 - no	2 - no	No	2 - no	517		3.5	207	37	55	1.3256	1	discharged	#REF!	248	31	83	0.754629
497	Edificio 17	2 - Female	72	No	Missing		36	14	72	140	57	96	Mild	15	Yes	No	No	No	No	No	No	Nasal Cannula/ Glasses/ Venturi Mask	Nasal Cannula/ Glasses/ Venturi Mask	Nasal Cannula/ Glasses/ Venturi Mask	Nasal Cannula/ Glasses/ Venturi Mask	Nasal Cannula/ Glasses/ Venturi Mask	1 - yes	2 - no	1 - yes	1 - yes	2 - no	2 - no	2 - no	No	2 - no	500	88	3.7	153	32	25	3.01176	2	discharged	#REF!		26	51
498	Edificio 17	1 - Male	51	No	Missing		36	16	60	140	88	95	absent	15	Yes	No	No	No	No	Yes	No	Nasal Cannula/ Glasses/ Venturi Mask	Niv	Nasal Cannula/ Glasses/ Venturi Mask	Niv	Niv	2 - no	2 - no	1 - yes	2 - no	1 - yes	1 - yes	2 - no	No	2 - no	206		3.3	68	24	33	3.1334	2	discharged	#REF!	90	45	31	4.57994
499	Edificio 17	1 - Male	57	No	Missing										No	No	No	No	No	No	No	No	No	No	No	No		1 - yes	1 - yes	1 - yes	2 - no	2 - no	2 - no	No	2 - no	339		2.1	330	6	7	0.391709	1	discharged	#REF!	306	4	4	0.372549
500	Edificio 17	2 - Female	74	No	Missing		36	14	88	158	96		absent	15	Yes	No	No	No	No	Yes	No	Nasal Cannula/ Glasses/ Venturi Mask	Niv	Nasal Cannula/ Glasses/ Venturi Mask	Niv	Niv	2 - no	2 - no	1 - yes	1 - yes	3 - ex	2 - no	2 - no	Yes	2 - no	580		4	255	30	9	2.90196	2	discharged	#REF!	143	15	10	2.45464
501	Edificio 17	1 - Male	74	No	Yes	10	36	26	83	135	75	95	Severe	15	Yes	Yes	Yes	Yes	No	Yes	No	Niv	Niv	Nasal Cannula/ Glasses/ Venturi Mask	Nasal Cannula/ Glasses/ Venturi Mask	Nasal Cannula/ Glasses/ Venturi Mask	1 - yes	2 - no	2 - no	2 - no	2 - no	2 - no	2 - no	No	2 - no	673		3.9	208	21	35	1.26286	1	discharged	#REF!	315	28	136	0.56404
502	Edificio 17	2 - Female	45	No	Yes	3	36		88	133	88	97	absent	15	No	No	No	No	No	No	No	No	No	No	No	No	2 - no	2 - no	2 - no	2 - no	2 - no	2 - no	2 - no	No	2 - no	555	83	3.3	169	19	10	1.59985	2	discharged	#REF!		48	40
504	Edificio 17	2 - Female	92	No	Yes	2	36	20	85	146	101	90	absent	13	Yes	No	No	No	No	Yes	No	Nasal Cannula/ Glasses/ Venturi Mask	Niv	Nasal Cannula/ Glasses/ Venturi Mask	Niv	Niv	2 - no	1 - yes	1 - yes	2 - no	2 - no	1 - yes	2 - no	Yes	2 - no	426	62	3.5	614	32	19	1.1	1	discharged	#REF!	697	13	10	0.542623
505	Edificio 17	2 - Female	41	No	Yes	12	36	16	90	137	85	96	absent	15	No	No	No	No	No	Yes	No	No	Niv	No	Niv	Niv	2 - no	2 - no	2 - no	2 - no	2 - no	2 - no	2 - no	No	2 - no	441	116	3.8	283	26	66	0.463659	1	discharged	#REF!	296	23	69	0.383527
506	Edificio 17	1 - Male	72	No	Yes	5	36	15	136	135	96	93	Mild	15	Yes	No	Yes	No	No	No	No	Niv	Niv	Nasal Cannula/ Glasses/ Venturi Mask	Nasal Cannula/ Glasses/ Venturi Mask	Nasal Cannula/ Glasses/ Venturi Mask	1 - yes	2 - no	1 - yes	1 - yes	3 - ex	2 - no	2 - no	Yes	2 - no	718		3.3	195	18	17	1.61193	2	discharged	#REF!	217	13	33	0.75086
507	Edificio 17	1 - Male	67	No	Yes	2	36	20	90	125	70	96	absent	15	Yes	No	Yes	Yes	No	Yes	Yes	Oti	Oti			Oti	1 - yes	1 - yes	1 - yes	2 - no	3 - ex	2 - no	2 - no	No	2 - no	493	93	3.6	221	22	6	2.72289	2	dead	#REF!	422	16	6	1.03707
508	Edificio 17	1 - Male	63	No	Yes	1	36.4	20	92	150	76	94	Moderate	15	Yes	No	Yes	Yes	Yes	Yes	No	Niv	Niv	Nasal Cannula/ Glasses/ Venturi Mask	Nasal Cannula/ Glasses/ Venturi Mask	Nasal Cannula/ Glasses/ Venturi Mask	2 - no	2 - no	2 - no	1 - yes	2 - no	2 - no	2 - no	No	2 - no	815		3.6	228	37	42	1.57755	2	discharged	#REF!	405	25	68	0.471597
509	Edificio 17	1 - Male	62	No	Yes	5	36		58	130	64	92	Mild	15	Yes	No	Yes	Yes	No	Yes	No	Niv	Niv	Niv	Niv	Niv	2 - no	2 - no	2 - no	2 - no	3 - ex	2 - no	1 -yes	No	2 - no	515	95	3.6	164	28	25	2.11707	2	discharged	#REF!		23	68
510	Edificio 17	1 - Male	74	No	Yes	2	35.8	16	80	200	101	95	absent	15	Yes	No	Yes	Yes	No	Yes	No	Niv	Niv	Niv	Niv	Niv	1 - yes	2 - no	1 - yes	1 - yes	2 - no	2 - no	1 -yes	No	1 - yes	418	88	4.2	118	86	102	5.34008	3	discharged	#REF!	309	44	164	0.822818
511	Edificio 17	2 - Female	81	No	Missing		36.5		96	130	70	95	Mild	15	Yes	No	Yes	Yes	No	Yes	No	Niv	Niv	Nasal Cannula/ Glasses/ Venturi Mask	Nasal Cannula/ Glasses/ Venturi Mask	Nasal Cannula/ Glasses/ Venturi Mask	1 - yes	2 - no	1 - yes	2 - no	2 - no	2 - no	2 - no	No	2 - no	354	63	2.9	260	21	22	1.39482	1	discharged	#REF!	182	21	20	2.08986
512	Edificio 17	1 - Male	75	No	Yes	3	36		83	140	77	92	Mild	15	Yes	No	Yes	Yes	Yes	Yes	Yes	Oti	Oti	Nasal Cannula/ Glasses/ Venturi Mask	Nasal Cannula/ Glasses/ Venturi Mask	Nasal Cannula/ Glasses/ Venturi Mask	1 - yes	2 - no	1 - yes	2 - no	3 - ex	2 - no	1 -yes	No	2 - no	611	70	4.5	143	43	54	3.069	2	dead	#REF!
513	Edificio 17	1 - Male	62	Missing	Yes	10	36	24	90	159	101	94	Severe	15	Yes	Yes	Yes	Yes	No	Yes	No	Niv	Niv	Nasal Cannula/ Glasses/ Venturi Mask	Nasal Cannula/ Glasses/ Venturi Mask	Nasal Cannula/ Glasses/ Venturi Mask	2 - no	2 - no	1 - yes	2 - no	3 - ex	2 - no	2 - no	No	2 - no	962	80	3.5	352	41	73	0.845223	1	discharged	#REF!	422	20
514	Edificio 17	2 - Female	86	No	Yes	2	36		83	170	74	98	absent	15	No	No	No	No	No	No	No	No	No	No	No	No	2 - no	2 - no	1 - yes	2 - no	2 - no	2 - no	2 - no	No	2 - no	503	92	3.8	228	24	23	1.8876	2	discharged	#REF!	296	33
515	Edificio 17	2 - Female	56	No	Yes	0	36		110	170	90	96	absent	15	No	No	No	No	No	No	No	No	No	No	No	No	2 - no	2 - no	2 - no	2 - no	2 - no	2 - no	2 - no	No	1 - yes	459	67	3.2	222	27	21	1.48624	2	discharged	#REF!	392	35	27	0.96225
516	ED 17	2 - Female	75	No	Yes	2	36		120	97	57	95	Mild	13	No	No	Yes	No	Yes	Yes	No	Niv	Niv	Niv	Niv	Niv	1 - yes	2 - no	2 - no	2 - no	2 - no	1 - yes	2 - no	No	2 - no	309		2.4	158	469	130	19.5256	3	discharged	#REF!	122	24	16	3.68852
517	ED 17	1 - Male	76	No	Yes	10	36		74	170	80	95	absent	15	No	No	No	No	No	No	No	No	No	No	No	No	2 - no	2 - no	1 - yes	1 - yes	3 - ex	1 - yes	2 - no	No	2 - no	334	80	3.3	291	26	71	0.80587	1	discharged	#REF!	291	24	61	0.80254
518	ED 17	1 - Male	83	No	Yes		35.3		75	140	66	96	absent	15	Yes	No	Yes	Yes	No	Yes	No	Niv	Niv	Niv	Niv	Niv	2 - no	2 - no	2 - no	1 - yes	3 - ex	2 - no	2 - no	No	2 - no	656	93	3.9	131	22	14	3.72534	3	discharged	#REF!	296	61
519	ED 17	1 - Male	40	No	Yes	0	38.4		82	107	68	93	Mild	15	No	No	No	No	No	No	No	No	No	No	No	No	2 - no	2 - no	2 - no	2 - no	2 - no	2 - no	2 - no	No	2 - no	715	67	3.9	325	19	23	0.487603	1	discharged	#REF!		14
520	ED 17	1 - Male	53	No	Yes	20	36		65	146	78	96	absent	15	No	No	No	No	No	No	No	No	No	No	No	No	1 - yes	2 - no	1 - yes	2 - no	2 - no	2 - no	2 - no	No	2 - no	271	80	2.8	189	22	71	0.732163	1	discharged	#REF!
521	Ed 17	1 - Male	63	No	Yes	8	37.1		88	131	86	93	Mild	15	Yes	No	No	No	No	No	No	Nasal Cannula/ Glasses/ Venturi Mask	Nasal Cannula/ Glasses/ Venturi Mask	Nasal Cannula/ Glasses/ Venturi Mask	Nasal Cannula/ Glasses/ Venturi Mask	Nasal Cannula/ Glasses/ Venturi Mask	1 - yes	2 - no	1 - yes	2 - no	3 - ex	2 - no	2 - no	No	2 - no	387	103	3.9	164	25	21	2.09569	2	discharged	#REF!	278	23	38	0.845535
522	ED 17	1 - Male	87	No	Yes	8	36		80	120	70	89	Severe	15	No	Yes	Yes	Yes	Yes	No	No	Niv	Niv	Nasal Cannula/ Glasses/ Venturi Mask	Nasal Cannula/ Glasses/ Venturi Mask	Nasal Cannula/ Glasses/ Venturi Mask	2 - no	2 - no	1 - yes	2 - no	1 - yes	2 - no	1 -yes	No	2 - no		96	3.4	161	41	32	3.91654	3	dead	#REF!	188	31	42	2.2136
523	ED 17	2 - Female	63	No	Yes	3	36		88	115	80	87	Severe	15	Yes	Yes	Yes	No	No	Yes	No	Niv	Niv	Niv	Niv	Niv	2 - no	2 - no	2 - no	2 - no	3 - ex	2 - no	2 - no	No	2 - no	406	105	4.3	183	47	35	2.73497	2	discharged	#REF!	257	30	56	0.982731
524	ED 17	1 - Male	60	No	Yes	8	36		82	137	78	92	Severe	15	Yes	Yes	Yes	Yes	No	Yes	No	Niv	Niv	Nasal Cannula/ Glasses/ Venturi Mask	Nasal Cannula/ Glasses/ Venturi Mask	Nasal Cannula/ Glasses/ Venturi Mask	2 - no	2 - no	1 - yes	2 - no	2 - no	2 - no	2 - no	No	2 - no			3.7	204	71	43	3.18453	2	discharged	#REF!	299	21	31	0.756865
525	ED 17	1 - Male	80	Yes	No		36		70	160	60	87	Severe	15	No	Yes	Yes	Yes	No	Yes	No	Niv	Niv	Nasal Cannula/ Glasses/ Venturi Mask	Nasal Cannula/ Glasses/ Venturi Mask	Nasal Cannula/ Glasses/ Venturi Mask	2 - no	2 - no	1 - yes	2 - no	3 - ex	2 - no	1 -yes	No	2 - no	718	79	3.3	195	18	23	1.5398	2	discharged	#REF!	192	21	22	1.86551
526	ED 17	1 - Male	59	No	Yes	0	36.8	20	80	120	80	95	Mild	15	No	Yes	Yes	Yes	No	Yes	No	Niv	Niv	Nasal Cannula/ Glasses/ Venturi Mask	Nasal Cannula/ Glasses/ Venturi Mask	Nasal Cannula/ Glasses/ Venturi Mask	2 - no	2 - no	1 - yes	2 - no	3 - ex	2 - no	1 -yes	No	2 - no	483		4.4	188	31	35	1.64445	2	discharged	#REF!	239	26	151	0.522323
527	ED 17	2 - Female	71	No	Yes	2	36		96	153	87	97	absent	15	No	No	No	No	No	No	No	No	No	No	No	No	2 - no	2 - no	1 - yes	1 - yes	2 - no	2 - no	2 - no	No	2 - no	426	91	3.8	326	22	17	1.16209	1	discharged	#REF!	243	19
528	ED 17	1 - Male	51	No	Yes	7	37		70	140	90	100	Moderate	15	No	Yes	No	No	No	No	No	Nasal Cannula/ Glasses/ Venturi Mask	Nasal Cannula/ Glasses/ Venturi Mask	Nasal Cannula/ Glasses/ Venturi Mask	Nasal Cannula/ Glasses/ Venturi Mask	Nasal Cannula/ Glasses/ Venturi Mask	1 - yes	2 - no	1 - yes	1 - yes	2 - no	2 - no	2 - no	No	2 - no	943	90	4	203	22	24	1.12821	1	discharged	#REF!	201	28	101	0.706922
529	ED 17	1 - Male	50	No	Yes	12	38		120	153	87	95	Moderate	15	Yes	No	Yes	Yes	No	Yes	No	Niv	Niv	Niv	Niv	Niv	2 - no	2 - no	2 - no	2 - no	2 - no	2 - no	2 - no	No	2 - no	1184	61	4.4	342	32	33	0.814398	1	discharged	#REF!	526	30	69	0.343306
530	ED 17	1 - Male	53	No	Yes	5	38		96	138	78	96	Moderate	15	No	Yes	No	No	No	Yes	No	Nasal Cannula/ Glasses/ Venturi Mask	Niv	Niv	Niv	Niv	2 - no	2 - no	2 - no	2 - no	1 - yes	2 - no	2 - no	No	2 - no	806	69	3.7	262	21	33	0.739498	1	discharged	#REF!	399	30	110	0.379951
531	ED 17	1 - Male	67	No	Yes	1	36.8	14	80	135	70	98	absent	15	Yes	No	Yes	Yes	No	Yes	No	Niv	Niv	Niv	Niv	Niv	2 - no	2 - no	2 - no	2 - no	2 - no	2 - no	2 - no	No	2 - no	526	91	4.1	142	30	21	3.08886	2	discharged	#REF!	336	30	55	0.806632
532	ED 17	1 - Male	37	No	Yes	7	36.5	20	88	128	82	98	absent	15	No	No	No	No	No	No	No	No	No	No	No	No	2 - no	2 - no	2 - no	2 - no	2 - no	2 - no	2 - no	No	2 - no		94	5.1	265	24	28	0.633269	1	discharged	#REF!
533	Ed 17	1 - Male	69	No	Yes	12	36	16	100	146	78	97	Moderate	15	Yes	Yes	No	No	No	Yes	No	Nasal Cannula/ Glasses/ Venturi Mask	Niv	Nasal Cannula/ Glasses/ Venturi Mask	Niv	Niv	2 - no	1 - yes	1 - yes	1 - yes	3 - ex	2 - no	2 - no	No	2 - no	1000	87	3.6	352	23	27	0.867666	1	discharged	#REF!	226	15	21	0.999361
534	ED 17	1 - Male	43	No	Yes	6	36		76	116	76	95	Severe	15	Yes	Yes	Yes	Yes	No	Yes	No	Niv	Niv	Nasal Cannula/ Glasses/ Venturi Mask	Nasal Cannula/ Glasses/ Venturi Mask	Nasal Cannula/ Glasses/ Venturi Mask	2 - no	2 - no	2 - no	2 - no	1 - yes	2 - no	2 - no	No	2 - no	596	90	4.2	399	23	17	0.601172	1	discharged	#REF!	371	24	67	0.339835
535	ED 17	1 - Male	72	No	Yes	1	38.1	16	72	149	79	99	absent	15	No	No	No	No	No	Yes	No	No	Niv	No	Niv	Niv	1 - yes	1 - yes	1 - yes	1 - yes	3 - ex	2 - no	2 - no	No	2 - no		60	4.2	122	20	22	2.51647	2	discharged	#REF!	287	23	70	0.689651
536	ED 17	1 - Male	45	No	Yes	6	36	14	95	142	95	94	absent	15	Yes	No	Yes	Yes	No	Yes	No	Niv	Niv	Niv	Niv	Niv	2 - no	2 - no	1 - yes	2 - no	2 - no	2 - no	2 - no	No	2 - no	539	86	4.6	170	44	89	1.23459	1	discharged	#REF!	306	15	66	0.271525
537	Ed 17	2 - Female	80	No	Yes	5	36		96	135	77	95	Moderate	15	No	No	No	No	No	Yes	No	No	Niv	No	Niv	Niv	2 - no	2 - no	1 - yes	2 - no	1 - yes	2 - no	1 -yes	No	2 - no		82	3.5	166	45	73	2.53824	2	discharged	#REF!	197	25	54	1.38155
538		1 - Male	42	Missing	Yes	8	39.1	14	80	155	80		Moderate	15	No	Yes	Yes	Yes	No	Yes	No	Niv	Niv	Nasal Cannula/ Glasses/ Venturi Mask	Nasal Cannula/ Glasses/ Venturi Mask	Nasal Cannula/ Glasses/ Venturi Mask	2 - no	2 - no	2 - no	2 - no	2 - no	2 - no	2 - no	Yes	2 - no	982	69	4.4	172	20	19	1.1204	1	discharged	#REF!	410	85	240	0.562055
539	ED 17	1 - Male	59	No	Missing	9	36.1		60	137	79	96	absent	15	No	No	No	No	No	No	No	No	No	No	No	No	1 - yes	2 - no	1 - yes	2 - no	2 - no	2 - no	2 - no	No	2 - no	386		4.1	237	75	152	1.51441	2	discharged	#REF!	256	33	83	0.834809
540	ED 17	1 - Male	59	No	Yes	7	36		79	120	70	95	Moderate	15	No	No	No	No	No	Yes	No	No	Niv	No	Niv	Niv	1 - yes	2 - no	2 - no	2 - no	3 - ex	2 - no	2 - no	No	2 - no	597	80	4.4	189	32	65	1.23903	1	discharged	#REF!	479	40	90	0.519344
541	ED 17	2 - Female	55	No	Yes	7	36.5		86	128	74	95	absent	15	Yes	No	No	No	No	No	No	Nasal Cannula/ Glasses/ Venturi Mask	Nasal Cannula/ Glasses/ Venturi Mask	Nasal Cannula/ Glasses/ Venturi Mask	Nasal Cannula/ Glasses/ Venturi Mask	Nasal Cannula/ Glasses/ Venturi Mask	2 - no	2 - no	1 - yes	2 - no	2 - no	1 - yes	2 - no	No	2 - no	550	97	4.2	184	24	40	1.1343	1	discharged	#REF!	275	14	41	0.437287
542	Edificio 17	1 - Male	59	No	Yes	8	36	16	81	125	71		Severe	15	Yes	No	Yes	Yes	No	Yes	No	Niv	Niv	Niv	Niv	Niv	2 - no	2 - no	2 - no	2 - no	2 - no	2 - no	2 - no	No	2 - no	718	81	3.3	333	32	42	0.874849	1	discharged	#REF!		26	62
543	Edificio 17	2 - Female	67	No	Yes	10	36	14	62	134	81	93	Moderate	15	Yes	No	Yes	Yes	No	Yes	No	Niv	Niv	Niv	Niv	Niv	2 - no	2 - no	1 - yes	2 - no	2 - no	2 - no	2 - no	No	2 - no	637	96	3.6	197	23	26	1.53409	2	discharged	#REF!	275	22	49	0.765714
544	Edificio 17	1 - Male	55	No	Yes	10	36	14	68	127	81		absent	15	Yes	No	No	No	No	No	No	Nasal Cannula/ Glasses/ Venturi Mask	Nasal Cannula/ Glasses/ Venturi Mask	Nasal Cannula/ Glasses/ Venturi Mask	Nasal Cannula/ Glasses/ Venturi Mask	Nasal Cannula/ Glasses/ Venturi Mask	2 - no	2 - no	2 - no	2 - no	2 - no	2 - no	2 - no	No	2 - no	815	120	4.3	244	19	19	0.982539	1	discharged	#REF!	530	22	30	0.41682
545	Edificio 17	1 - Male	69	No	Yes	12	37.3	14	69	104	60	98	absent	15	No	No	No	No	No	No	No	No	No	No	No	No	2 - no	2 - no	2 - no	2 - no	1 - yes	2 - no	2 - no	No	2 - no	483	124	3.1	170	57	120	2.11195	2	discharged	#REF!	178	30	85	1.26137
546	Edificio 17	2 - Female	78	No	Yes	11	36	16	130	107	60	94	Moderate	15	Yes	No	Yes	Yes	No	Yes	No	Niv	Niv	Niv	Niv	Niv	2 - no	2 - no	1 - yes	2 - no	1 - yes	2 - no	2 - no	No	1 - yes	570	120	3.4	378	90	38	3.01268	2	discharged	#REF!	223	29	169	0.780269
547	Edificio 17	2 - Female	63	No	Yes	10	36	14	68	134	87	93	absent	15	Yes	No	No	No	No	No	No	Nasal Cannula/ Glasses/ Venturi Mask	Nasal Cannula/ Glasses/ Venturi Mask	Nasal Cannula/ Glasses/ Venturi Mask	Nasal Cannula/ Glasses/ Venturi Mask	Nasal Cannula/ Glasses/ Venturi Mask	2 - no	2 - no	1 - yes	1 - yes	2 - no	2 - no	2 - no	No	2 - no	675	102	3.8	310	48	180	0.727083	1	discharged	#REF!	414	32	132	0.423841
548	Edificio 17	1 - Male	26	No	Yes	22	36	14	80	120	80	96	absent	15	No	No	No	No	No	No	No	No	No	No	No	No	2 - no	2 - no	2 - no	2 - no	2 - no	2 - no	2 - no	No	2 - no	557	107	4.4	377	46	142	0.266223	1	discharged	#REF!	439	66	140	0.330361
549	Edificio 17	1 - Male	51	Yes	Missing		36	14	76	140	85	97	absent	15	No	No	No	No	No	No	No	No	No	No	No	No	2 - no	2 - no	2 - no	2 - no	3 - ex	2 - no	2 - no	No	2 - no	435	118	4.1	235	22	56	0.638015	1	discharged	#REF!	295	18	32	0.550105
550	Edificio 17	1 - Male	55	No	Yes	8	38.4		100	120	80	94	Mild	15	Yes	No	No	No	No	No	No	Nasal Cannula/ Glasses/ Venturi Mask	Nasal Cannula/ Glasses/ Venturi Mask	Nasal Cannula/ Glasses/ Venturi Mask	Nasal Cannula/ Glasses/ Venturi Mask	Nasal Cannula/ Glasses/ Venturi Mask	2 - no	2 - no	2 - no	2 - no	3 - ex	2 - no	2 - no	No	2 - no	612	110	3.4	126	19	26	1.62652	2	discharged	#REF!	400	24	24	0.67361
551	Edificio 17	1 - Male	65	No	Yes	10	36	14	90	160	80	97	absent	15	No	No	No	No	No	No	No	No	No	No	No	No	2 - no	2 - no	1 - yes	1 - yes	1 - yes	2 - no	2 - no	No	2 - no	766	94	3.9	315	16	25	0.660317	1	discharged	#REF!	487	18	27	0.462354
552	Edificio 17	2 - Female	60	No	Yes	9	36	14	70	125	76	97	Mild	15	Yes	No	No	No	No	No	No	Nasal Cannula/ Glasses/ Venturi Mask	Nasal Cannula/ Glasses/ Venturi Mask	Nasal Cannula/ Glasses/ Venturi Mask	Nasal Cannula/ Glasses/ Venturi Mask	Nasal Cannula/ Glasses/ Venturi Mask	2 - no	2 - no	1 - yes	2 - no	1 - yes	2 - no	2 - no	No	2 - no	427	94	3.8	152	21	23	1.72847	2	discharged	#REF!	291	15	40	0.489012
553	eDIFICIO 17	2 - Female	64	No	Yes	14	36	16	60	200	100	93	absent	15	Yes	No	No	No	No	No	No	Nasal Cannula/ Glasses/ Venturi Mask	Nasal Cannula/ Glasses/ Venturi Mask	Nasal Cannula/ Glasses/ Venturi Mask	Nasal Cannula/ Glasses/ Venturi Mask	Nasal Cannula/ Glasses/ Venturi Mask	2 - no	1 - yes	2 - no	2 - no	1 - yes	2 - no	2 - no	No	2 - no	530	120	4	169	63	82	2.63467	2	discharged	#REF!	305	44	141	0.777541
554	Edificio 17	1 - Male	68	No	Yes	10	37	16	55	150	70	93	absent		Yes	No	No	No	No	No	No	Nasal Cannula/ Glasses/ Venturi Mask	Nasal Cannula/ Glasses/ Venturi Mask	Nasal Cannula/ Glasses/ Venturi Mask	Nasal Cannula/ Glasses/ Venturi Mask	Nasal Cannula/ Glasses/ Venturi Mask	2 - no	2 - no	1 - yes	2 - no	2 - no	2 - no	2 - no	No	2 - no	471	65	3.4	105	23	14	3.98092	3	discharged	#REF!	240	16	20	1.01368
555	Edificio 17	1 - Male	50	No	Yes	0	36	14	80	127	78	98	absent	15	No	No	No	No	No	No	No	No	No	No	No	No	2 - no	2 - no	1 - yes	1 - yes	2 - no	2 - no	2 - no	No	2 - no	471	108	4.5	271	16	20	0.660094	1	discharged	#REF!	304	11	22	0.385725
556	Edificio 17	1 - Male	59	No	Yes	15	36	14	74	130	85	95	absent	15	No	No	No	No	No	No	No	No	No	No	No	No	2 - no	2 - no	1 - yes	2 - no	2 - no	2 - no	2 - no	No	2 - no	471	83	3.6	181	41	136	1.14601	1	discharged	#REF!	172	31	89	1.12717
557	Edificio 17	1 - Male	77	No	Yes	8	36	14	80	140	80	93	absent	15	Missing	Missing	Missing	No	No	Missing	Missing						2 - no	2 - no	1 - yes	2 - no	1 - yes	2 - no	1 -yes	No	2 - no	629	73	3.6	148	43	39	3.58233	3	discharged	#REF!
558	Edificio 17	1 - Male	63	No	Missing	14	36	14	80	130	88	94	Moderate	15	No	No	Yes	Yes	No	Yes	No	Niv	Niv	Niv	Niv	Niv	2 - no	2 - no	1 - yes	2 - no	2 - no	2 - no	2 - no	No	2 - no	909	120	3.4	314	66	87	1.4197	1	discharged	#REF!	254	21
559	Edificio 17	1 - Male	65	No	Yes	10	36	14	77	150	85	93	Mild	15	Yes	No	Yes	Yes	No	Yes	No	Niv	Niv	Niv	Niv	Niv	1 - yes	2 - no	1 - yes	1 - yes	2 - no	2 - no	2 - no	No	2 - no	656	76	3.7	132	18	15	2.28858	2	discharged	#REF!	208	9	21	0.613738
560	Edificio 17	1 - Male	60	Yes	No	8	36	14	67	110	70	93	Moderate	15	No	No	Yes	Yes	No	Yes	No	Niv	Niv	Niv	Niv	Niv	2 - no	2 - no	1 - yes	2 - no	3 - ex	2 - no	2 - no	No	2 - no	696	85	3.6	338	48	72	1.00418	1	discharged	#REF!	335	52	123	0.839764
561	Edificio 17	2 - Female	61	No	Yes	10	38.6	20	100	177	94	94	Moderate	15	No	No	No	No	No	Yes	No	No	Niv	Niv	Niv	Niv	2 - no	2 - no	2 - no	2 - no	2 - no	2 - no	2 - no	No	2 - no	673	102	4.3	121		15			discharged	#REF!	183	16	47	0.777947
562	Edificio 17	1 - Male	56	No	Yes	12	36		70	130	70	97	Mild	15	No	No	No	No	No	Yes	No	No	Niv	Niv	Niv	Niv	2 - no	2 - no	2 - no	2 - no	2 - no	2 - no	2 - no	No	2 - no	571	98	3.6	213	79	119	1.90398	2	discharged	#REF!	249	121	40	4.30273
563	Edificio 17	2 - Female	62	No	Yes	10	36	14	80	123	78	96	Mild	15	Yes	No	No	No	No	No	No	Nasal Cannula/ Glasses/ Venturi Mask	Nasal Cannula/ Glasses/ Venturi Mask	Nasal Cannula/ Glasses/ Venturi Mask	Nasal Cannula/ Glasses/ Venturi Mask	Nasal Cannula/ Glasses/ Venturi Mask	2 - no	2 - no	2 - no	2 - no	2 - no	2 - no	2 - no	No	2 - no	705	79	3.7	257	24	23	1.20727	1	discharged	#REF!	587	18	30	0.347109
564	Edificio 17	1 - Male	74	No	Yes	13	36	14	71	147	82	97	absent	15	No	No	No	No	No	No	No	No	No	No	No	No	2 - no	2 - no	1 - yes	2 - no	3 - ex	1 - yes	2 - no	No	1 - yes	481		3.8	363	39	60	1.02639	1	discharged	#REF!		33	30
565	Edificio 17	1 - Male	69	No	Yes	7	36	14	62	140	70	95	absent	15	Yes	No	Yes	No	No	Yes	No	Niv	Niv	Niv	Niv	Niv	1 - yes	2 - no	1 - yes	2 - no	3 - ex	2 - no	2 - no	No	2 - no	483	100	4	153	13	16	1.46569	2	discharged	#REF!	116	19	29	2.09868
566	Edificio 17	2 - Female	84	No	Yes	10	36	14	66	164	82	96	absent	15	Yes	No	No	No	No	No	No	Nasal Cannula/ Glasses/ Venturi Mask	Nasal Cannula/ Glasses/ Venturi Mask	Nasal Cannula/ Glasses/ Venturi Mask	Nasal Cannula/ Glasses/ Venturi Mask	Nasal Cannula/ Glasses/ Venturi Mask	1 - yes	1 - yes	1 - yes	1 - yes	2 - no	2 - no	2 - no	No	2 - no	587	70	3.4	122	25	15	4.44441	3	discharged	#REF!	215	10	16	0.976744
567	Edificio 17	1 - Male	63	No	Yes	10	37	20	83	145	83	92		15	Yes	No	Yes	Yes	No	Yes	No	Niv	Niv	Nasal Cannula/ Glasses/ Venturi Mask	Nasal Cannula/ Glasses/ Venturi Mask	Nasal Cannula/ Glasses/ Venturi Mask	2 - no	1 - yes	1 - yes	2 - no	3 - ex	2 - no	2 - no	No	2 - no	601	110	3.2	256	49	63	1.51924	2	discharged	#REF!	184	26	83	0.977141
568	Edificio 17	1 - Male	71	No	Yes	8	36		56	148	80	94	Moderate	15	Yes	No	Yes	Yes	No	Yes	No	Niv	Niv	Niv	Niv	Niv	2 - no	2 - no	2 - no	2 - no	2 - no	2 - no	1 -yes	No	2 - no	587	116	3.7	103	45	36	5.1699	3	discharged	#REF!	106	122	292	4.78212
569	Edificio 17	2 - Female	87	No	Yes	10	36	14	77	140	90	94	absent	15	Yes	No	No	No	No	No	No	Nasal Cannula/ Glasses/ Venturi Mask	Nasal Cannula/ Glasses/ Venturi Mask	Nasal Cannula/ Glasses/ Venturi Mask	Nasal Cannula/ Glasses/ Venturi Mask	Nasal Cannula/ Glasses/ Venturi Mask	2 - no	2 - no	1 - yes	1 - yes	2 - no	2 - no	2 - no	No	2 - no	388		3.3	245	18	12	1.84516	2	discharged	#REF!	265	12	10	1.24582
570	Edificio 17	1 - Male	79	No	Yes	10	36	14	70	149	80	98	absent	15	No	No	Yes	Yes	No	Yes	No	Niv	Niv	Niv	Niv	Niv	1 - yes	2 - no	2 - no	2 - no	3 - ex	2 - no	2 - no	No	2 - no	493		3.6	120	27	12	5.1312	3	dead	#REF!	133	20	17	2.88125
571	Edificio 17	1 - Male	76	No	Yes	15	36	14	68	150	80	97	Mild	15	Yes	No	No	No	No	Yes	No	Nasal Cannula/ Glasses/ Venturi Mask	Niv	Nasal Cannula/ Glasses/ Venturi Mask	Nasal Cannula/ Glasses/ Venturi Mask	Nasal Cannula/ Glasses/ Venturi Mask	2 - no	1 - yes	1 - yes	1 - yes	3 - ex	2 - no	1 -yes	No	1 - yes	226	72	3.1	143	16	6	3.47154	3	dead	#REF!	78
572	Edificio 17	1 - Male	73	No	Yes	8	36	14	94	130	88	96	Moderate	15	Yes	Yes	No	No	No	No	No	Nasal Cannula/ Glasses/ Venturi Mask	Nasal Cannula/ Glasses/ Venturi Mask	Nasal Cannula/ Glasses/ Venturi Mask	Nasal Cannula/ Glasses/ Venturi Mask	Nasal Cannula/ Glasses/ Venturi Mask	2 - no	2 - no	1 - yes	2 - no	1 - yes	2 - no	1 -yes	Yes	2 - no	875		3.8	164	25	19	2.55295	2	discharged	#REF!	163	26	60	1.50326
573	ED 17	1 - Male	46	No	Yes	4	36		95	130	80	93	Severe	15	Yes	Yes	No	No	No	No	No	Nasal Cannula/ Glasses/ Venturi Mask	Nasal Cannula/ Glasses/ Venturi Mask	Nasal Cannula/ Glasses/ Venturi Mask	Nasal Cannula/ Glasses/ Venturi Mask	Nasal Cannula/ Glasses/ Venturi Mask	2 - no	2 - no	1 - yes	2 - no	2 - no	2 - no	2 - no	No	2 - no	597	76	4.3	228	27	47	0.79458	1	discharged	#REF!	334	22	75	0.349867
574	ED 17	1 - Male	52	No	Yes	13	36		69	126	80	96	Severe	15	Yes	Yes	Yes	Yes	No	Yes	No	Niv	Niv	Nasal Cannula/ Glasses/ Venturi Mask	Nasal Cannula/ Glasses/ Venturi Mask	Nasal Cannula/ Glasses/ Venturi Mask	2 - no	2 - no	1 - yes	2 - no	1 - yes	2 - no	2 - no	No	2 - no	1000		3.8	338	40	41	0.961069	1	discharged	#REF!	597	18	35	0.265013
575	ED 17	1 - Male	30	Yes	Missing	8	36		89	116	76	96	Severe	15	Yes	Yes	Yes	Yes	No	Yes	No	Niv	Niv	Nasal Cannula/ Glasses/ Venturi Mask	Nasal Cannula/ Glasses/ Venturi Mask	Nasal Cannula/ Glasses/ Venturi Mask	2 - no	2 - no	2 - no	2 - no	2 - no	2 - no	2 - no	No	2 - no	596	73	3.9	356	25	23	0.439286	1	discharged	#REF!	444	56	278	0.226936
576	Ed 17	Female	66	yes	no		36.8	18	59	163	82	95	Absent	15	yes	no	no			no	no	Nasal Cannula/ Glasses/ Venturi Mask	Nasal Cannula/ Glasses/ Venturi Mask	Nasal Cannula/ Glasses/ Venturi Mask	Nasal Cannula/ Glasses/ Venturi Mask	Nasal Cannula/ Glasses/ Venturi Mask	no	no	no	no	no	no	no	no	yes	800	12.1	3.7	268	72	156	1.41964	1	discharged	#REF!	290	28	87	0.683194
577	Ed 17	Male	65	no	yes		36	18	93	157	83	92	Mild	15	yes	no	yes	Yes	No	yes	no	Niv	Niv	Nasal Cannula/ Glasses/ Venturi Mask	Nasal Cannula/ Glasses/ Venturi Mask	Nasal Cannula/ Glasses/ Venturi Mask	no	no	yes	no	ex	no	no	no	no	727	12.6	2.8	380	32	50	0.774096	1	discharged	#REF!	162	8	26	0.629509
578	Ed 17	1 - Male	68	No	Yes		36	16	74	140	76	92	Mild	15	Yes	No	No	No	No	No	No	Nasal Cannula/ Glasses/ Venturi Mask	Nasal Cannula/ Glasses/ Venturi Mask	Nasal Cannula/ Glasses/ Venturi Mask	Nasal Cannula/ Glasses/ Venturi Mask	Nasal Cannula/ Glasses/ Venturi Mask	2 - no	2 - no	1 - yes	2 - no	3 - ex	2 - no	1 -yes	No	2 - no	229		4.3	323	17	14	0.956514	1	discharged	#REF!	259	52	28	2.58008
579	Ed 17	2 - Female	64	No	Yes	12	36.6	16	103	122	73	99	Mild	15	Yes	No	No	No	No	No	No	Nasal Cannula/ Glasses/ Venturi Mask	Nasal Cannula/ Glasses/ Venturi Mask	Nasal Cannula/ Glasses/ Venturi Mask	Nasal Cannula/ Glasses/ Venturi Mask	Nasal Cannula/ Glasses/ Venturi Mask	2 - no	2 - no	2 - no	2 - no	2 - no	2 - no	2 - no	No	1 - yes	229		4.3	323	17	14	0.900248	1	discharged	#REF!	105	12	21	1.59611
580	Ed 17	2 - Female	60	Missing	Yes	10	36	15	60	169	98	97	absent	15	No	No	No	No	No	No	No	No	No	No	No	No	2 - no	2 - no	1 - yes	2 - no	2 - no	2 - no	2 - no	No	2 - no	275	116	3.7	483	21	16	0.652174	1	discharged	#REF!	454	17	25	0.449339
581	Ed 17	2 - Female	40	No	Yes	8	37	15	82	117	67	95	absent	15	No	No	No	No	No	No	No	No	No	No	No	No	2 - no	2 - no	2 - no	2 - no	1 - yes	2 - no	2 - no	No	2 - no	646	103	3.9	179	25	28	1.05577	1	discharged	#REF!	234	61	145	0.865944
583	Ed 17	1 - Male	68	No	Yes	5	36.5	14	60	132	88	95	absent	15	No	No	No	No	No	No	No	No	No	No	No	No	2 - no	2 - no	2 - no	2 - no	3 - ex	2 - no	1 -yes	No	2 - no	481		3.7	438	22	44	0.51491	1	discharged	#REF!	379	35	79	0.70652
584	Ed 17	2 - Female	64	Yes	No		36.9	14	85	119	70	98	absent	15	No	No	No	No	No	No	No	No	No	No	No	No	2 - no	2 - no	1 - yes	2 - no	2 - no	2 - no	2 - no	Yes	2 - no	339		4.5	447	21	26	0.589665	1	discharged	#REF!	418	18	23	0.574662
585	Ed 17	1 - Male	64	No	Yes	7	36.6	15	90	120	80	94	absent	15	No	No	No	No	No	No	No	No	No	No	No	No	2 - no	2 - no	1 - yes	2 - no	2 - no	2 - no	2 - no	No	2 - no	875		3.6	167	25	30	1.74921	2	discharged	#REF!	271	25	61	0.755937
586	Ed 17	1 - Male	61	No	Yes	6	37.5	15	72	137	80	92	Mild	15	Yes	No	Yes	Yes	No	Yes	No	Niv	Niv	Niv	Niv	Niv	2 - no	2 - no	1 - yes	2 - no	2 - no	2 - no	2 - no	No	2 - no	503		4.5	198	26	49	1.1443	1	discharged	#REF!	210	40	134	1.00373
587	Ed 17	2 - Female	52	No	Yes	2	36	15	64	94	59	96	absent	15	No	No	No	No	No	No	No	No	No	No	No	No	2 - no	2 - no	2 - no	1 - yes	2 - no	2 - no	2 - no	No	1 - yes	617	90	3.4	156	15	9	1.66667	2	discharged	#REF!		20	23
588	Ed 17	2 - Female	89	No	Yes	5	36.6	15	91	144	69	92	Mild	15	Yes	No	No	No	No	No	No	Nasal Cannula/ Glasses/ Venturi Mask	Nasal Cannula/ Glasses/ Venturi Mask	Nasal Cannula/ Glasses/ Venturi Mask	Nasal Cannula/ Glasses/ Venturi Mask	Nasal Cannula/ Glasses/ Venturi Mask	1 - yes	2 - no	1 - yes	1 - yes	3 - ex	2 - no	2 - no	Yes	2 - no	646	103	4	61	24	17	8.49272	3	discharged	#REF!	185	14	18	1.58749
589	Ed 17	Male	52				36.8	20	82	120	70	97	Mild	15	yes	no	no			yes	yes	Oti	Oti	Niv	Niv	Niv	no	no	no	no	ex	no	no	no	no	617	11.9	3.9	220	29	60	0.884918	1	discharged	#REF!	315	26	73	0.502348
590	Ed 17	1 - Male	32	No	Yes	8	36	14	83	138	75	97	absent	15	No	No	No	No	No	No	No	No	No	No	No	No	2 - no	2 - no	2 - no	2 - no	2 - no	2 - no	2 - no	No	2 - no	517	79	4.6	268	27	44	0.486018	1	discharged	#REF!	431	51	60	0.488841
591	eD 17	2 - Female	75	Yes	No		36.7	15	70	129	70	95	absent	15	No	No	No	No	No	No	No	No	No	No	No	No	2 - no	2 - no	2 - no	2 - no	2 - no	2 - no	2 - no	No	2 - no	518	65	3.7	150	28	23	2.9192	2	discharged	#REF!	323	51	47	1.72735
592	Ed 17	2 - Female	51	No	Yes	8	36	18	87	140	96	95	Mild	15	Yes	No	No	No	No	Yes	No	Nasal Cannula/ Glasses/ Venturi Mask	Niv	Nasal Cannula/ Glasses/ Venturi Mask	Niv	Niv	2 - no	2 - no	2 - no	2 - no	2 - no	2 - no	2 - no	No	2 - no	1000	94	3.3	310	26	59	0.556873	1	discharged	#REF!	383	16	33	0.370881
593	Ed 17	1 - Male	57	No	Yes	2	38.4	18	100	140	70	95	Moderate	15	No	No	Yes	Yes	No	Yes	No	Niv	Niv	Nasal Cannula/ Glasses/ Venturi Mask	Nasal Cannula/ Glasses/ Venturi Mask	Nasal Cannula/ Glasses/ Venturi Mask	2 - no	2 - no	1 - yes	2 - no	1 - yes	2 - no	1 -yes	No	2 - no	517		3.9	155	26	42	1.47534	2	discharged	#REF!		13	29
594	Ed 17	2 - Female	63	No	Yes	4	36.9	18	75	155	80	92	Mild	15	Yes	Yes	No	No	No	Yes	No	Nasal Cannula/ Glasses/ Venturi Mask	Niv	Nasal Cannula/ Glasses/ Venturi Mask	Niv	Niv	2 - no	2 - no	1 - yes	2 - no	2 - no	2 - no	2 - no	No	2 - no	517	103	3.4	303	23	24	0.976158	1	discharged	#REF!	273	14	26	0.633606
595	Ed 17	1 - Male	73	Yes	No		36	14	97	170	93	95	absent	15	No	No	No	No	No	No	No	No	No	No	No	No	2 - no	2 - no	1 - yes	2 - no	3 - ex	2 - no	2 - no	No	2 - no	462		3.7	147	18	21	1.9506	2	discharged	#REF!	210	19	29	1.22647
596	Ed 17	1 - Male	73	No	Yes	8	37.5	15	97	184	95	96	Moderate	15	Yes	No	Yes	Yes	No	Yes	No	Niv	Niv	Niv	Niv	Niv	2 - no	2 - no	1 - yes	1 - yes	3 - ex	2 - no	2 - no	No	2 - no	585		3.8	276	38	39	1.6094	2	discharged	#REF!	495	22	45	0.483653
597	Ed 17	2 - Female	72	No	Yes		36	14	74	142	62	96	absent	15	No	No	Missing	No	No	No	No						1 - yes	2 - no	1 - yes	1 - yes	2 - no	1 - yes	2 - no	No	2 - no	208		3.1	82	31	16	6.80488	3	discharged	#REF!	76	24	15	5.87063
598	Ed 17	2 - Female	45	No	Yes	7	36.8	14	85	107	65	96	absent	15	No	No	No	No	No	No	No	No	No	No	No	No	2 - no	2 - no	2 - no	2 - no	1 - yes	2 - no	2 - no	No	2 - no	435		3.8	185	13	29	0.587199	1	discharged	#REF!	488	29	65	0.331691
599	Ed 17	1 - Male	51	No	Yes	1	36.4	18	79	152	90	85	Moderate	15	Yes	No	Yes	Yes	No	Yes	No	Niv	Niv	Niv	Niv	Niv	2 - no	2 - no	2 - no	2 - no	2 - no	2 - no	2 - no	No	2 - no	738		3.4	496	44	97	0.459362	1	discharged	#REF!	571	15	55	0.180653
600	Ed 17	1 - Male	42	No	Yes	8	37.3	18	77	166	90	98	Moderate	15	Yes	No	No	No	No	Yes	No	Nasal Cannula/ Glasses/ Venturi Mask	Niv	Nasal Cannula/ Glasses/ Venturi Mask	Niv	Niv	2 - no	2 - no	2 - no	2 - no	2 - no	2 - no	2 - no	No	2 - no	715		3.4	212	16	28	0.599038	1	discharged	#REF!	356	43	104	0.497452
601	Ed 17	1 - Male	42	No	Yes	5	36	15	95	124	77	97	absent	15	No	No	No	No	No	No	No	No	No	No	No	No	2 - no	2 - no	2 - no	2 - no	2 - no	2 - no	1 -yes	No	2 - no	653		4	201	36	73	0.880429	1	discharged	#REF!	324	43	80	0.6232
602	Ed 17	1 - Male	79	No	Yes		37	15	52	186	85	98	absent	15	No	No	No	No	No	No	No	No	No	No	No	No	2 - no	2 - no	2 - no	2 - no	3 - ex	2 - no	2 - no	No	2 - no	324		3.3	243	30	37	1.6034	2	discharged	#REF!	130	27	42	2.53176
603	Ed 17	1 - Male	54	No	Yes	11	38.2	18	75	145	90	92	Mild	15	Yes	No	No	No	No	Yes	No	Nasal Cannula/ Glasses/ Venturi Mask	Niv	Nasal Cannula/ Glasses/ Venturi Mask	Niv	Niv	2 - no	2 - no	1 - yes	2 - no	2 - no	2 - no	2 - no	No	2 - no	653		3.9	321	69	158	0.923441	1	discharged	#REF!	331	24	140	0.330912
604	Ed 17	1 - Male	55	Yes	No		37.5	14	83	148	96	97	absent	15	No	No	No	No	No	No	No	No	No	No	No	No	2 - no	2 - no	2 - no	2 - no	2 - no	2 - no	2 - no	No	2 - no	715		4.4	186	16	21	1.03243	1	discharged	#REF!	248	13	29	0.535372
605	Ed 17	1 - Male	51	No	Yes	10	36	18	54	140	94	95	Mild	15	Yes	No	Yes	Yes	No	Yes	No	Niv	Niv	Nasal Cannula/ Glasses/ Venturi Mask	Nasal Cannula/ Glasses/ Venturi Mask	Nasal Cannula/ Glasses/ Venturi Mask	2 - no	2 - no	2 - no	2 - no	2 - no	2 - no	2 - no	No	2 - no	617		3.6	332	79	181	0.902028	1	discharged	#REF!	328	98	434	0.731438
606	Ed 17	1 - Male	40	No	Yes	1	37.3	18	78	111	65	96	Mild	15	Yes	Yes	No	No	No	No	No	Nasal Cannula/ Glasses/ Venturi Mask	Nasal Cannula/ Glasses/ Venturi Mask	Nasal Cannula/ Glasses/ Venturi Mask	Nasal Cannula/ Glasses/ Venturi Mask	Nasal Cannula/ Glasses/ Venturi Mask	2 - no	2 - no	2 - no	2 - no	3 - ex	2 - no	2 - no	No	2 - no	693		4.2	254	48	62	0.960001	1	discharged	#REF!	559	71	182	0.376592
607	Ed 17	1 - Male	67	No	Yes	6	36	15	70	168	94	91	Moderate	15	Yes	No	Yes	Yes	No	Yes	No	Niv	Niv	Niv	Niv	Niv	2 - no	2 - no	1 - yes	2 - no	3 - ex	2 - no	2 - no	No	2 - no	705		3.3	271	22	35	0.919378	1	discharged	#REF!	312	17	45	0.544205
608	Ed, 17	1 - Male	33	No	Missing		36	18	75	121	81	97	Mild	15	Yes	No	No	No	No	No	No	Nasal Cannula/ Glasses/ Venturi Mask	Nasal Cannula/ Glasses/ Venturi Mask	Nasal Cannula/ Glasses/ Venturi Mask	Nasal Cannula/ Glasses/ Venturi Mask	Nasal Cannula/ Glasses/ Venturi Mask	2 - no	2 - no	2 - no	2 - no	2 - no	2 - no	2 - no	No	2 - no	617		4.2	252	78	29	1.89675	2	discharged	#REF!	289	45	36	0.856401
609	Ed, 17	2 - Female	56	Yes	No		36	16	74	122	78	97	absent	15	No	No	No	No	No	No	No	No	No	No	No	No	2 - no	2 - no	1 - yes	2 - no	2 - no	2 - no	2 - no	No	2 - no	556		3.3	301	19	12	1.02043	1	discharged	#REF!	259	63	40	2.15377
610	Ed, 17	1 - Male	56	No	Missing		36	18	81	140	87	96	absent	15	Yes	No	No	No	No	Yes	No	Nasal Cannula/ Glasses/ Venturi Mask	Niv	Nasal Cannula/ Glasses/ Venturi Mask	Niv	Niv	2 - no	2 - no	2 - no	2 - no	2 - no	2 - no	2 - no	No	2 - no	815		3.8	449	186	86	2.50153	2	discharged	#REF!	566	43	41	0.664428
611	Ed, 17	1 - Male	57	Yes	No		36.2	22	70	120	70	91	Mild	15	No	No	Yes	Yes	No	Yes	No	Niv	Niv	Nasal Cannula/ Glasses/ Venturi Mask	Nasal Cannula/ Glasses/ Venturi Mask	Nasal Cannula/ Glasses/ Venturi Mask	2 - no	2 - no	2 - no	2 - no	2 - no	2 - no	2 - no	No	2 - no	370		3.6	227	52	37	2.1466	2	discharged	#REF!	173	73	38	3.90175
612	Ed, 17	1 - Male	80	No	Missing		36	20	58	133	60	95	Mild	15	No	No	No	No	No	Yes	No	No	Niv	Nasal Cannula/ Glasses/ Venturi Mask	Nasal Cannula/ Glasses/ Venturi Mask	Nasal Cannula/ Glasses/ Venturi Mask	1 - yes	2 - no	1 - yes	2 - no	2 - no	2 - no	2 - no	No	2 - no	484		3.1	250	41	16	3.28	3	discharged	#REF!	137	38	22	4.73088
613	Ed, 17	1 - Male	89	No	Missing		36	14	81	140	66	96	absent	15	No	No	No	No	No	No	No	No	No	No	No	No	1 - yes	2 - no	2 - no	2 - no	3 - ex	2 - no	2 - no	No	2 - no	411		3.7	241	20	27	1.42142	1	discharged	#REF!	189	15	24	1.44183
614	Ed, 17	2 - Female	34	Yes	No		36	14	74	123	71	98	absent	15	No	No	No	No	No	No	No	No	No	No	No	No	2 - no	2 - no	2 - no	2 - no	2 - no	2 - no	2 - no	No	2 - no	556		4.3	211	25	24	0.822301	1	discharged	#REF!
615	Ed, 17	1 - Male	63	Yes	No		37	22	81	121	72	94	Mild	15	Yes	No	Yes	Yes	No	Yes	No	Niv	Niv	Niv	Niv	Niv	2 - no	2 - no	2 - no	2 - no	2 - no	2 - no	2 - no	No	2 - no	788		3.7	244	34	31	1.5767	2	discharged	#REF!	244	59	46	2.24607
616	Ed, 17	2 - Female	30	No	Missing		36.5	18	82	128	82	96	absent	15	No	No	Yes	Yes	No	Yes	No	Niv	Niv	Niv	Niv	Niv	2 - no	2 - no	2 - no	2 - no	2 - no	2 - no	2 - no	No	2 - no	403		3.8	445	23	28	0.293029	1	discharged	#REF!	807	73	35	0.458708
617	Ed, 17	2 - Female	56	No	Missing		36.7	16	88	141	85	97	absent	15	No	No	No	No	No	No	No	No	No	No	No	No	2 - no	2 - no	2 - no	2 - no	2 - no	2 - no	2 - no	No	2 - no	395		3.9	119	22	21	2.2592	2	discharged	#REF!	116	31	28	2.82822
618	Ed, 17	1 - Male	56	No	Missing		36.8	18	73	137	84	95	Mild	15	Yes	Yes	No	No	No	Yes	No	Nasal Cannula/ Glasses/ Venturi Mask	Niv	Nasal Cannula/ Glasses/ Venturi Mask	Niv	Niv	2 - no	2 - no	1 - yes	2 - no	2 - no	2 - no	2 - no	No	2 - no	272		3.6	120	18	31	1.50868	2	discharged	#REF!	238	62	19	3.34677
619	Ed, 17	1 - Male	58	No	Missing		37	20	80	140	76	95	Mild	15	Yes	No	Yes	Yes	No	Yes	No	Niv	Niv	Niv	Niv	Niv	2 - no	2 - no	2 - no	2 - no	2 - no	1 - yes	2 - no	No	2 - no	566		3.6	348	36	32	1.06066	1	discharged	#REF!	282	74	52	2.11061
620	ED 17	1 - Male	66	No	Yes	12	36		68	131	83	95	Moderate	15	Yes	No	No	No	No	Yes	No	Nasal Cannula/ Glasses/ Venturi Mask	Niv	Nasal Cannula/ Glasses/ Venturi Mask	Niv	Niv	2 - no	2 - no	2 - no	2 - no	3 - ex	2 - no	1 -yes	No	2 - no	828		3.5	311	43	36	1.5209	2	discharged	#REF!	381	48	96	0.848642
621	ED 17	1 - Male	42	Missing	Missing		36.2		90	131	87	96	Moderate	15	Yes	No	No	No	No	Yes	No	Nasal Cannula/ Glasses/ Venturi Mask	Niv	Nasal Cannula/ Glasses/ Venturi Mask	Niv	Niv	2 - no	2 - no	1 - yes	2 - no	2 - no	2 - no	2 - no	No	2 - no	1000	82	5.2	231	101	39	2.94054	2	discharged	#REF!	219	32	103	0.604695
622	ED 17	1 - Male	58	No	Yes	12	37		84	147	83	95	Severe	15	Yes	No	Yes	Yes	No	Yes	No	Niv	Niv	Niv	Niv	Niv	1 - yes	1 - yes	1 - yes	1 - yes	2 - no	2 - no	1 -yes	No	2 - no	888		3.1	125	63	60	3.77383	3	discharged	#REF!	127	44	114	1.88202
623	ED 17	1 - Male	71	No	Yes	5	36.7	20	95	153	82	88	Severe	15	No	No	No	No	No	Yes	No	No	Niv	Nasal Cannula/ Glasses/ Venturi Mask	Nasal Cannula/ Glasses/ Venturi Mask	Nasal Cannula/ Glasses/ Venturi Mask	2 - no	2 - no	2 - no	2 - no	3 - ex	1 - yes	1 -yes	No	1 - yes	612	87	4.8	258	77	36	3.53165	3	discharged	#REF!	258	17	28	0.884115
624	ED 17	2 - Female	65	Yes	Missing		36.4		78	140	80	94	Moderate	15	Yes	No	No	No	No	Yes	No	Nasal Cannula/ Glasses/ Venturi Mask	Niv	Nasal Cannula/ Glasses/ Venturi Mask	Niv	Niv	1 - yes	2 - no	2 - no	2 - no	1 - yes	2 - no	2 - no	Yes	2 - no			4.6	279	14	19	0.748274	1	discharged	#REF!	347	25	30	0.854994
625	ED 17	2 - Female	70	Missing	Yes	7	36.2		104	150	88	99	Moderate	15	Yes	No	No	No	No	No	No	Nasal Cannula/ Glasses/ Venturi Mask	Nasal Cannula/ Glasses/ Venturi Mask	Nasal Cannula/ Glasses/ Venturi Mask	Nasal Cannula/ Glasses/ Venturi Mask	Nasal Cannula/ Glasses/ Venturi Mask	2 - no	2 - no	1 - yes	2 - no	2 - no	1 - yes	2 - no	Yes	2 - no	498	108	3.5	211	27	34	1.53617	2	discharged	#REF!	270	19	17	1.19471
626	ED 17	1 - Male	73	No	No	32	36.8		85	140	70	96	absent	15	No	No	No	No	No	No	No	No	No	No	No	No	1 - yes	2 - no	1 - yes	1 - yes	3 - ex	2 - no	2 - no	No	1 - yes	765	105	3.9	205	16	18	1.34293	1	discharged	#REF!	255	10	11	0.86315
627	ED 17	2 - Female	87	Yes	Missing		35.8		86	152	66	97	absent	13	Yes	No	No	No	No	No	No	Nasal Cannula/ Glasses/ Venturi Mask	Nasal Cannula/ Glasses/ Venturi Mask	Nasal Cannula/ Glasses/ Venturi Mask	Nasal Cannula/ Glasses/ Venturi Mask	Nasal Cannula/ Glasses/ Venturi Mask	2 - no	2 - no	2 - no	1 - yes	2 - no	1 - yes	2 - no	Yes	1 - yes	370		4.4	150	27	12	4.52065	3	discharged	#REF!	121	22	12	4.56632
628	ED 17	2 - Female	47	No	Yes	2	36		57	116	60	99	absent	15	No	No	No	No	No	No	No	No	No	No	No	No	1 - yes	2 - no	2 - no	2 - no	1 - yes	2 - no	2 - no	Yes	2 - no	353	80	3.8	129	20	11	2.19706	2	discharged	#REF!	179	15	8	1.39249
629	ED 17	2 - Female	39	No	Yes	5	36	14	73	123	74	97	absent	15	No	No	No	No	No	No	No	No	No	No	No	No	2 - no	2 - no	2 - no	2 - no	2 - no	2 - no	1 -yes	No	2 - no	359		4.1	170	18	13	1.14529	1	discharged	#REF!	333	33	55	0.521138
630	ED 17	1 - Male	72	No	Yes	10	36		100	180	112	93	Severe	15	Yes	Yes	Yes	Yes	No	Yes	No	Niv	Niv	Nasal Cannula/ Glasses/ Venturi Mask	Nasal Cannula/ Glasses/ Venturi Mask	Nasal Cannula/ Glasses/ Venturi Mask	2 - no	2 - no	2 - no	2 - no	2 - no	2 - no	2 - no	No	2 - no	829		3.7	410	43	47	1.10146	1	discharged	#REF!	518	21	40	0.461522
631	ED17	2 - Female	79	No	Yes	0	36		140	133	76	95	absent	15	No	No	No	No	No	No	No	No	No	No	No	No	1 - yes	2 - no	1 - yes	1 - yes	3 - ex	2 - no	2 - no	No	2 - no	607		3.3	208	9	13	0.948057	1	discharged	#REF!	257	28	44	1.29755
632	ED17	2 - Female	40	No	Yes	5	36.1		72	100	60	96	Mild	15	No	No	No	No	No	No	No	No	No	No	No	No	2 - no	2 - no	2 - no	2 - no	2 - no	2 - no	2 - no	No	2 - no			4.5	204	31	44	0.916358	1	discharged	#REF!		23	58
633	Ed 17	1 - Male	75	No	Yes	2	38.4		74	136	82	93	absent	15	Yes	Yes	No	No	No	No	No	Nasal Cannula/ Glasses/ Venturi Mask	Nasal Cannula/ Glasses/ Venturi Mask	Nasal Cannula/ Glasses/ Venturi Mask	Nasal Cannula/ Glasses/ Venturi Mask	Nasal Cannula/ Glasses/ Venturi Mask	2 - no	2 - no	1 - yes	2 - no	3 - ex	2 - no	2 - no	No	2 - no	426	77	4.2	118	24	26	2.9916	2	discharged	#REF!	264	15	28	0.805322
634	Esposito Cotugno	Female	78				37.2	25	84	140	85	92			yes	yes	no	No	No	no	no	Nasal Cannula/ Glasses/ Venturi Mask	Nasal Cannula/ Glasses/ Venturi Mask	Nasal Cannula/ Glasses/ Venturi Mask	Nasal Cannula/ Glasses/ Venturi Mask	Nasal Cannula/ Glasses/ Venturi Mask	yes	no	yes	no	no	no	no	no	no		54	3.6	334	25	36	0.973054	1	discharged	#REF!	241	22	39	1.14017
635	Esposito Cotugno	Male	36				36	27	120	160	110	90			no	yes	no	No	No	no	no	Nasal Cannula/ Glasses/ Venturi Mask	Nasal Cannula/ Glasses/ Venturi Mask	Nasal Cannula/ Glasses/ Venturi Mask	Nasal Cannula/ Glasses/ Venturi Mask	Nasal Cannula/ Glasses/ Venturi Mask	no	no	unkn	no	unkn	no	no	no	no		71	4.6	276	57	106	0.72213	1	discharged	#REF!	500
636	Esposito Cotugno	Female	59	yes	no		39	26	105	130	75	89			yes	yes	no	Yes	No	no	no	Nasal Cannula/ Glasses/ Venturi Mask	Niv	Nasal Cannula/ Glasses/ Venturi Mask	Niv	Niv	no	no	no	no	unkn	no	no	no	no		80	3.9	160	211	202	5.47443	3	discharged	#REF!	82	36	123	2.33554
637	Esposito Cotugno	Male	51				37	27	91	135	90	92			yes	yes	no	Yes	No	no	no	Nasal Cannula/ Glasses/ Venturi Mask	Niv	Nasal Cannula/ Glasses/ Venturi Mask	Niv	Niv	no	no	no	no	ex	no	no	no	no		39	4.4	327	37	45	0.860237	1	discharged	#REF!	280	24	121	0.397403
638	Esposito Cotugno	Male	68				36	25	100	160	90	93			yes	yes	no	No	No	no	no	Nasal Cannula/ Glasses/ Venturi Mask	Nasal Cannula/ Glasses/ Venturi Mask	Nasal Cannula/ Glasses/ Venturi Mask	Nasal Cannula/ Glasses/ Venturi Mask	Nasal Cannula/ Glasses/ Venturi Mask	no	no	yes	no	unkn	no	no	no	no	757	80	4.4	299	16	23	0.758741	1	discharged	#REF!	232	15	38	0.713215
639	Esposito Cotugno	Male	86				36	26	92	113	70	85			no	no	no	Yes	No	no	no	No	Niv	Nasal Cannula/ Glasses/ Venturi Mask	Nasal Cannula/ Glasses/ Venturi Mask	Nasal Cannula/ Glasses/ Venturi Mask	no	no	no	no	unkn	no	no	no	no	424	63	2.8	243	20	10	2.23832	2	dead	#REF!	266	20	13	1.79339
640	Esposito Cotugno	Female	36	yes	no		37	27	86	125	70	98			yes	no	no	No	No	no	no	Nasal Cannula/ Glasses/ Venturi Mask	Nasal Cannula/ Glasses/ Venturi Mask	Nasal Cannula/ Glasses/ Venturi Mask	Nasal Cannula/ Glasses/ Venturi Mask	Nasal Cannula/ Glasses/ Venturi Mask	no	no	no	no	no	no	no	no	no	401	89	4.8	232	19	17	0.715062	1	discharged	#REF!	358	42	110	0.402691
641	Esposito Cotugno	Male	61				37.3	19	85	130	70	98			yes	no	no	No	No	no	no	Nasal Cannula/ Glasses/ Venturi Mask	Nasal Cannula/ Glasses/ Venturi Mask	Nasal Cannula/ Glasses/ Venturi Mask	Nasal Cannula/ Glasses/ Venturi Mask	Nasal Cannula/ Glasses/ Venturi Mask	no	no	no	no	unkn	no	yes	no	no		96	4.7	31	24	15	12.1937	3	discharged	#REF!	359	26	109	0.423151
642	Esposito Cotugno	Female	71				36.7	23	87	100	65	97			no	no	no	No	No	no	no	No	No	No	No	No	yes	yes	yes	yes	unkn	no	no	no	no		53	4	306	16	14	0.992186	1	discharged	#REF!	300	20	16	1.18333
643	Esposito Cotugno	Female	52				37	26	87	110	67	94			yes	yes	no	No	No	no	no	Nasal Cannula/ Glasses/ Venturi Mask	Nasal Cannula/ Glasses/ Venturi Mask	Nasal Cannula/ Glasses/ Venturi Mask	Nasal Cannula/ Glasses/ Venturi Mask	Nasal Cannula/ Glasses/ Venturi Mask	no	no	yes	no	unkn	yes	no	no	no		83	4.4	260	13	19	0.596481	1	discharged	#REF!	259	15	37	0.495101
644	Esposito Cotugno	Male	72				36.1	27	87	102	62	91			yes	yes	no	No	No	no	no	Nasal Cannula/ Glasses/ Venturi Mask	Nasal Cannula/ Glasses/ Venturi Mask	Nasal Cannula/ Glasses/ Venturi Mask	Nasal Cannula/ Glasses/ Venturi Mask	Nasal Cannula/ Glasses/ Venturi Mask	yes	no	yes	no	unkn	no	no	no	no		59	4	146	29	20	3.19788	2	discharged	#REF!	275	34	54	1.21138
645	Esposito Cotugno	Female	76				36	27	86	135	90	96			yes	yes	no	No	No	no	no	Nasal Cannula/ Glasses/ Venturi Mask	Nasal Cannula/ Glasses/ Venturi Mask	Nasal Cannula/ Glasses/ Venturi Mask	Nasal Cannula/ Glasses/ Venturi Mask	Nasal Cannula/ Glasses/ Venturi Mask	no	no	yes	no	unkn	no	yes	no	no		97	4.2	155	54	27	5.09558	3	discharged	#REF!	162	23	54	1.46835
646	Esposito Cotugno	Male	67				36	24	78	127	80	97			yes	yes	no	No	No	no	no	Nasal Cannula/ Glasses/ Venturi Mask	Nasal Cannula/ Glasses/ Venturi Mask	Nasal Cannula/ Glasses/ Venturi Mask	Nasal Cannula/ Glasses/ Venturi Mask	Nasal Cannula/ Glasses/ Venturi Mask	no	no	no	no	unkn	no	no	no	no		81	5	163	34	32	2.47054	2	discharged	#REF!	320	17	43	0.5428
647	Esposito Cotugno	Female	40				36	17	95	146	78	97			no	no	no	No	No	no	no	No	No	No	No	No	no	no	no	no	unkn	no	no	no	no		93	4.7	201	17	13	0.938299	1	discharged	#REF!	266
648	Esposito Cotugno	Male	65				36.5	24	129	140	90	85			yes	yes	no	No	No	no	no	Nasal Cannula/ Glasses/ Venturi Mask	Nasal Cannula/ Glasses/ Venturi Mask	Nasal Cannula/ Glasses/ Venturi Mask	Nasal Cannula/ Glasses/ Venturi Mask	Nasal Cannula/ Glasses/ Venturi Mask	yes	no	yes	no	unkn	no	no	no	no		77	4.3		58	25			discharged	#REF!	198	12	33	0.68576
649	Esposito Cotugno	Male	38				36.7	30	80	128	80	93			yes	yes	no	Yes	No	no	no	Nasal Cannula/ Glasses/ Venturi Mask	Niv	Nasal Cannula/ Glasses/ Venturi Mask	Niv	Niv	no	no	no	no	no	no	no	no	no		77	4.1		55	140			discharged	#REF!	149	25	109	0.610695
650	Esposito Cotugno	Male	57				36.5	30	120	140	100	96			yes	yes	no	No	No	no	no	Nasal Cannula/ Glasses/ Venturi Mask	Nasal Cannula/ Glasses/ Venturi Mask	Nasal Cannula/ Glasses/ Venturi Mask	Nasal Cannula/ Glasses/ Venturi Mask	Nasal Cannula/ Glasses/ Venturi Mask	no	no	yes	no	unkn	no	no	no	no		72	4.6	215	59	101	1.55642	2	discharged	#REF!	322	21	69	0.447521
651	Esposito Cotugno	Male	45				37.3	28	96	130	90	85			yes	yes	no	No	No	no	no	Nasal Cannula/ Glasses/ Venturi Mask	Nasal Cannula/ Glasses/ Venturi Mask	Nasal Cannula/ Glasses/ Venturi Mask	Nasal Cannula/ Glasses/ Venturi Mask	Nasal Cannula/ Glasses/ Venturi Mask	no	no	no	no	unkn	no	no	no	no		83	3.8	239	92	123	1.56189	2	discharged	#REF!	103	20	58	1.14734
652	Esposito Cotugno	Female	73				36	25	49	196	79	98			no	no	no	No	No	no	no	No	No	No	No	No	yes	no	yes	no	no	no	no	no	yes	218	118	4.2	285	28	24	1.46396	2	discharged	#REF!	271	11	18	0.698409
653	Esposito Cotugno	Female	65				38	25	108	144	89	95			yes	yes	no	No	No	no	no	Nasal Cannula/ Glasses/ Venturi Mask	Nasal Cannula/ Glasses/ Venturi Mask	Nasal Cannula/ Glasses/ Venturi Mask	Nasal Cannula/ Glasses/ Venturi Mask	Nasal Cannula/ Glasses/ Venturi Mask	no	no	yes	no	unkn	no	no	no	no	529	82	4	275	19	14	1.20025	1	discharged	#REF!	316	14	26	0.564765
654	Esposito Cotugno	Female	72				36	23	90	140	85	99			yes	no	no	No	No	no	no	Nasal Cannula/ Glasses/ Venturi Mask	Nasal Cannula/ Glasses/ Venturi Mask	Nasal Cannula/ Glasses/ Venturi Mask	Nasal Cannula/ Glasses/ Venturi Mask	Nasal Cannula/ Glasses/ Venturi Mask	yes	yes	yes	yes	unkn	yes	no	no	no		75	3.6	61	30	19	8.12357	3	discharged	#REF!	81		20
655	Esposito Cotugno	Male	54				36	25	90	140	105	99			yes	yes	no	No	No	no	no	Nasal Cannula/ Glasses/ Venturi Mask	Nasal Cannula/ Glasses/ Venturi Mask	Nasal Cannula/ Glasses/ Venturi Mask	Nasal Cannula/ Glasses/ Venturi Mask	Nasal Cannula/ Glasses/ Venturi Mask	no	no	yes	no	no	no	no	no	yes		72	4.2	195	21	37	0.956043	1	discharged	#REF!	58	16	52	2.06578
656	Esposito Cotugno	Female	75				36	25	76	120	80	95			no	yes	no	No	No	no	no	Nasal Cannula/ Glasses/ Venturi Mask	Nasal Cannula/ Glasses/ Venturi Mask	Nasal Cannula/ Glasses/ Venturi Mask	Nasal Cannula/ Glasses/ Venturi Mask	Nasal Cannula/ Glasses/ Venturi Mask	no	no	yes	no	unkn	no	no	no	no		100	3.5	312	21	19	1.15811	1	dead	#REF!	191	19	33	1.29875
657	Esposito Cotugno	Male	76				36.5	20	90	190	85	98			yes	yes	no	Yes	No	no	no	Nasal Cannula/ Glasses/ Venturi Mask	Niv	Nasal Cannula/ Glasses/ Venturi Mask	Nasal Cannula/ Glasses/ Venturi Mask	Nasal Cannula/ Glasses/ Venturi Mask	no	yes	yes	no	unkn	no	no	no	no		88	4.6	121	41	15	6.64915	3	dead	#REF!	254	23	13	1.90869
658	Esposito Cotugno	Male	82				36	25	110	110	80	92			yes	yes	no	Yes	No	no	no	Nasal Cannula/ Glasses/ Venturi Mask	Niv	Nasal Cannula/ Glasses/ Venturi Mask	Niv	Niv	no	no	yes	no	unkn	no	no	no	no	481	88	3.8	170	33	79	1.79088	2	discharged	#REF!	140	19	38	1.80529
659	Esposito Cotugno	Male	47				36.4	20	84	135	70	95			no	no	no	No	No	no	no	No	No	No	No	No	no	no	no	no	unkn	no	no	no	no		76	4.4	275	57	71	1.15614	1	discharged	#REF!	307	56	74	0.996625
660	Esposito Cotugno	Male	65				37.7	24	98	170	80	90			yes	yes	no	Yes	No	no	no	Nasal Cannula/ Glasses/ Venturi Mask	Niv	Nasal Cannula/ Glasses/ Venturi Mask	Niv	Niv	no	no	yes	no	unkn	no	no	no	no		78	3.7	280	68	178	1.18319	1	discharged	#REF!	180	21	98	0.766032
661	Esposito Cotugno	Female	54				36	22	100	130	70	98			no	yes	no	Yes	No	no	no	Nasal Cannula/ Glasses/ Venturi Mask	Niv	Nasal Cannula/ Glasses/ Venturi Mask	Nasal Cannula/ Glasses/ Venturi Mask	Nasal Cannula/ Glasses/ Venturi Mask	no	no	yes	no	unkn	no	no	no	yes	260	58	4.9	24	194	65	54.1412	3	dead	#REF!	21
662	Esposito Cotugno	Male	58				36.3	19	61	125	75	99			yes	no	no	No	No	no	no	Nasal Cannula/ Glasses/ Venturi Mask	Nasal Cannula/ Glasses/ Venturi Mask	Nasal Cannula/ Glasses/ Venturi Mask	Nasal Cannula/ Glasses/ Venturi Mask	Nasal Cannula/ Glasses/ Venturi Mask	no	no	no	no	no	no	no	no	no		88	4.6	285	20	20	0.910119	1	discharged	#REF!	326	25	54	0.605276
663	Esposito Cotugno	Female	55				36.5	22	104	115	75	94			yes	yes	no	Yes	No	no	no	Nasal Cannula/ Glasses/ Venturi Mask	Niv	Niv	Niv	Niv	no	no	no	no	unkn	no	no	no	no		93	4.3	261	29	22	1.30289	1	discharged	#REF!	119	19	92	0.915536
664	Esposito Cotugno	Male	59				37.6	25	96	130	70	99			yes	yes	no	Yes	No	no	no	Nasal Cannula/ Glasses/ Venturi Mask	Niv	Niv	Niv	Niv	no	no	no	yes	unkn	no	no	no	no		83	4	235	127	160	2.52074	2	discharged	#REF!	195	26	43	1.19966
665	Esposito Cotugno	Male	77				36.4	24	72	120	70	93			yes	yes	no	Yes	No	no	no	Nasal Cannula/ Glasses/ Venturi Mask	Niv	Nasal Cannula/ Glasses/ Venturi Mask	Niv	Niv	yes	no	no	no	unkn	no	no	no	no			3.8	257	46	26	2.70289	2	discharged	#REF!	110	22	52	2.1356
666	Esposito Cotugno	Female	54				37.4	22	88	140	95	97			yes	yes	no	No	No	no	no	Nasal Cannula/ Glasses/ Venturi Mask	Nasal Cannula/ Glasses/ Venturi Mask	Nasal Cannula/ Glasses/ Venturi Mask	Nasal Cannula/ Glasses/ Venturi Mask	Nasal Cannula/ Glasses/ Venturi Mask	no	no	no	no	unkn	no	no	no	yes		61	4.7	354	69	120	0.960835	1	discharged	#REF!	343	59	28	1.75539
667	Esposito Cotugno	Male	44				37	23	72	120	80	97			yes	yes	no	No	No	yes	no	Nasal Cannula/ Glasses/ Venturi Mask	Niv	Nasal Cannula/ Glasses/ Venturi Mask	Niv	Niv	no	no	yes	no	unkn	no	no	no	no		97	4.3	190	81	88	1.9996	2	discharged	#REF!	382	27	153	0.251424
668	Esposito Cotugno	Male	54				36.4	22	66	117	80	97			yes	yes	no	No	No	no	no	Nasal Cannula/ Glasses/ Venturi Mask	Nasal Cannula/ Glasses/ Venturi Mask	Nasal Cannula/ Glasses/ Venturi Mask	Nasal Cannula/ Glasses/ Venturi Mask	Nasal Cannula/ Glasses/ Venturi Mask	yes	no	yes	no	unkn	no	no	no	no		75	4.1	196	37	53	1.40024	1	discharged	#REF!	128	33	107	1.34588
669	Esposito Cotugno	Female	47				36.6	21	87	130	70	98			yes	yes	no	No	No	no	no	Nasal Cannula/ Glasses/ Venturi Mask	Nasal Cannula/ Glasses/ Venturi Mask	Nasal Cannula/ Glasses/ Venturi Mask	Nasal Cannula/ Glasses/ Venturi Mask	Nasal Cannula/ Glasses/ Venturi Mask	no	no	no	no	unkn	no	no	no	yes		83	4.1	150	16	11	1.51158	2	discharged	#REF!	214	43	78	1.06931
670	Esposito Cotugno	Male	60				37	23	80	130	87	80			yes	yes	no	Yes	No	yes	no	Nasal Cannula/ Glasses/ Venturi Mask	Niv	Niv	Niv	Niv	no	no	no	no	unkn	no	no	no	no			4.3	459	37	78	0.547637	1	discharged	#REF!	276	39	109	0.81207
671	Esposito Cotugno	Male	83				36.4	18	85	140	60	98			no	no	no	No	No	no	no	No	No	No	No	No	no	no	yes	no	unkn	no	no	no	no		92	4.5	159	81	82	4.66938	3	discharged	#REF!	323	19	87	0.523443
672	Esposito Cotugno	Male	73	yes			37.2	22	100	155	95	82			yes	yes	no	Yes	No	no	no	Nasal Cannula/ Glasses/ Venturi Mask	Niv	Nasal Cannula/ Glasses/ Venturi Mask	Niv	Niv	no	no	yes	yes	unkn	no	no	no	no		84	4	312	61	46	2.10436	2	discharged	#REF!	234	20	23	1.30099
673	Esposito Cotugno	Male	70				36.4	21	80	135	80	94			yes	yes	no	No	No	no	no	Nasal Cannula/ Glasses/ Venturi Mask	Nasal Cannula/ Glasses/ Venturi Mask	Nasal Cannula/ Glasses/ Venturi Mask	Nasal Cannula/ Glasses/ Venturi Mask	Nasal Cannula/ Glasses/ Venturi Mask	yes	no	yes	no	unkn	no	no	no	yes		83	3.9	247	37	71	1.24444	1	discharged	#REF!	212	18	47	0.866933
674	Esposito Cotugno	Female	40				36.5	18	85	130	90	98			yes	no	no	No	No	no	no	Nasal Cannula/ Glasses/ Venturi Mask	Nasal Cannula/ Glasses/ Venturi Mask	Nasal Cannula/ Glasses/ Venturi Mask	Nasal Cannula/ Glasses/ Venturi Mask	Nasal Cannula/ Glasses/ Venturi Mask	no	no	yes	yes	unkn	no	no	no	no		101	4.8	211	25	30	0.865281	1	discharged	#REF!	197	24	30	0.889702
675	Esposito Cotugno	Male	73				36.5	21	82	140	80	90			yes	yes	no	Yes	No	no	no	Nasal Cannula/ Glasses/ Venturi Mask	Niv	Nasal Cannula/ Glasses/ Venturi Mask	Niv	Niv	yes	no	yes	yes	unkn	no	no	no	no		80	4.4	194	60	26	4.42778	3	discharged	#REF!	150	26	49	1.80762
686	Maddaloni	Female	27	yes	no	1	36	16	70	120	70	98	Absent	15	no	no	no	No	No	no	no	No	No	No	No	No	no	no	no	no	unkn	no	no	no	no	310	1	4.41	323	57	73	0.557667	1	discharged	#REF!
688	Maddaloni	Male	37			1	36	16	73	110	70	98	Absent	15	no	no	no	No	No	no	no	No	No	No	No	No	no	no	no	no	unkn	no	no	no	no	413	89		268	22	17	0.736657	1	discharged	#REF!
689	Maddaloni	Female	85		yes	3	36.6	18	78	130	90	98	Absent	15	no	no	no	No	No	no	no	No	No	No	No	No	yes	no	yes	no	unkn	yes	no	no	yes	294	24	3.72	81	22	11	6.96082	3	discharged	#REF!	75	16	19	4.16007
690	Maddaloni	Male	55				36.5	20	65	110	60	99	Mild	15	yes	no	no	No	No	no	no	Nasal Cannula/ Glasses/ Venturi Mask	Nasal Cannula/ Glasses/ Venturi Mask	Nasal Cannula/ Glasses/ Venturi Mask	Nasal Cannula/ Glasses/ Venturi Mask	Nasal Cannula/ Glasses/ Venturi Mask	no	no	no	no	unkn	no	no	no	no	543	101	4.42	219	84	81	2.34399	2	discharged	#REF!	262	18	30	0.68988
691	Maddaloni	Female	57				36.3	15	92	130	90	98	Absent	15	no	no	no	No	No	no	no	No	No	No	No	No	no	no	no	no	unkn	no	no	no	no	310	110		314	18	11	0.985193	1	discharged	#REF!
692	Maddaloni	Male	59	yes			36.4	18	82	130	95	77	Moderate	15	no	no	yes	Yes	No	no	yes	Oti	Oti	Niv	Niv	Niv	no	no	no	no	unkn	no	no	no	no	156	76	2.95	144	41	58	2.20577	2	dead	#REF!	252	14	63	0.412961
693	Maddaloni	Male	32		yes		38.3	16	80	150	90	93	Moderate	15	yes	no	no	No	No	no	no	Nasal Cannula/ Glasses/ Venturi Mask	Nasal Cannula/ Glasses/ Venturi Mask	Nasal Cannula/ Glasses/ Venturi Mask	Nasal Cannula/ Glasses/ Venturi Mask	Nasal Cannula/ Glasses/ Venturi Mask	no	no	no	no	unkn	no	no	no	no	814	83	4.37	238	17	30	0.417312	1	discharged	#REF!	336	146	75	1.60558
694	maddaloni	Male	79				37.5	24	95	155	70	78	Severe	15	no	yes	yes	Yes	No	no	yes	Oti	Oti	Nasal Cannula/ Glasses/ Venturi Mask	Nasal Cannula/ Glasses/ Venturi Mask	Nasal Cannula/ Glasses/ Venturi Mask	yes	yes	yes	no	yes	no	no	yes	no	1002	84	3.15	137	27	13	4.31816	3	dead	#REF!	350	48	54	1.47436
695	maddaloni	Male	46				36	15	80	180	110	97	Absent	15	no	no	no			no	no	No	No	No	No	No	no	yes	yes	no	no	no	no	no	no		100		330	14	14	0.521564	1	discharged	#REF!
696	maddaloni	Male	46				36.5	16	90	120	70	99	Absent	15	no	no	no			no	no	No	No	No	No	No	no	no	no	no	no	no	no	no	no			4.32	209	38	34	1.43435	1	discharged	#REF!
697	Maddaloni	Male	27				36.3	16	100	140	100	98	Absent	15	no	no	no			no	no	No	No	No	No	No	no	no	no	no	no	no	no	no	no	535	108		128	66	58	1.82803	2	discharged	#REF!
698	Maddaloni	Male	80				37	38	82	130	80	84	Severe	15	no	yes	yes	No	Yes	no	yes	Oti	Oti	Nasal Cannula/ Glasses/ Venturi Mask	Nasal Cannula/ Glasses/ Venturi Mask	Nasal Cannula/ Glasses/ Venturi Mask	no	no	yes	no	ex	no	yes	no	yes	755	70.4		200	68	43	4.14796	3	dead	#REF!	217	20	15	1.90377
699	Maddaloni	Male	69				36	20	84	180	90	74	Severe	15	no	yes	yes	Yes	No	no	yes	Oti	Oti	Niv	Niv	Niv	yes	no	no	no	no	no	no	no	no	708	76		343	31	75	0.720089	1	dead	#REF!	330	283	175	4.47304
700	Maddaloni	Female	25	no	yes	7	36	15	62	110	70	97	Absent	15	no	no	no			no	no	No	No	No	No	No	no	no	no	no	no	no	no	no	no	155	78	4.9	213	13	10	0.482507	1	discharged	#REF!
701	Maddaloni	Male	83				38	18	105	120	80	75	Mild	15	no	no	yes	Yes	Yes	no	yes	Oti	Oti	Niv	Niv	Niv	no	no	yes	no	unkn	no	no	no	no	414	68	3.11	181	31	12	4.10365	3	dead	#REF!	131	45	53	3.91635
702	Maddaloni	Male	59				36.9	30	102	130	80	60	Severe	15	no	yes	yes	Yes	No	no	yes	Oti	Oti	Niv	Niv	Niv	no	no	no	yes	unkn	no	no	no	no	548	60	2.79	187	68	24	4.37939	3	dead	#REF!
703	Maddaloni	Male	83				36.2	16	87	120	65	99	Absent	15	yes	yes	no	No	No	no	no	Nasal Cannula/ Glasses/ Venturi Mask	Nasal Cannula/ Glasses/ Venturi Mask	Nasal Cannula/ Glasses/ Venturi Mask	Nasal Cannula/ Glasses/ Venturi Mask	Nasal Cannula/ Glasses/ Venturi Mask	yes	no	yes	yes	no	no	no	yes	no	360	90	2.99	109	16	4	6.09174	3	discharged	#REF!	128
704	Maddaloni	Female	73				36.1	32	85	130	70	89	Severe	15	no	yes	yes	No	Yes	no	yes	Oti	Oti	Niv	Niv	Niv	no	no	yes	no	yes	no	yes	no	no	689	83	3.67	413	21	23	0.773977	1	dead	#REF!	359	17	28	0.653278
705	Maddaloni	Male	78				36.5	32	78	110	80	80	Severe	15	yes	yes	yes	Yes	No	no	no	Niv	Niv	Nasal Cannula/ Glasses/ Venturi Mask	Nasal Cannula/ Glasses/ Venturi Mask	Nasal Cannula/ Glasses/ Venturi Mask	yes	no	yes	no	unkn	no	yes	yes	no	880	80	3.8	231	38	40	2.02879	2	discharged	#REF!
706	Maddaloni	Male	58				36	18	96	140	80	94	Mild	15	yes	no	no			no	no	Nasal Cannula/ Glasses/ Venturi Mask	Nasal Cannula/ Glasses/ Venturi Mask	Nasal Cannula/ Glasses/ Venturi Mask	Nasal Cannula/ Glasses/ Venturi Mask	Nasal Cannula/ Glasses/ Venturi Mask	no	no	no	no	no	no	no	no	no	1002	90	3.76	295	20	23	0.819921	1	discharged	#REF!
707	Maddaloni	Male	45				37.9	16	70	145	90	96	Absent	15	yes	no	no			no	no	Nasal Cannula/ Glasses/ Venturi Mask	Nasal Cannula/ Glasses/ Venturi Mask	Nasal Cannula/ Glasses/ Venturi Mask	Nasal Cannula/ Glasses/ Venturi Mask	Nasal Cannula/ Glasses/ Venturi Mask	no	no	yes	no	no	no	no	no	no	529	93	4.02	160	48	65	1.67447	2	discharged	#REF!
708	Maddaloni	Male	75				36	32	67	155	88	100	Moderate	3	no	no	no			no	yes	Oti	Oti	Oti	Oti	Oti	no	no	no	no	no	no	no	yes	no	412	81.7	3.3	268	27	59	0.983704	1	discharged	#REF!	189	19	37	1.23952
709	Maddaloni	Male	74				35	18	103	120	70	70	Severe	6	no	yes	yes	No	Yes	no	yes	Oti	Oti	Niv	Niv	Niv	no	no	yes	no	no	no	no	no	no	482	84	2.6	300	38	31	1.6835	2	dead	#REF!	152	59	102	2.84407
710	Maddaloni	Female	77				37.8	28	85	130	80	95	Severe	15	no	no	yes	Yes	Yes	no	yes	Oti	Oti	Niv	Niv	Niv	no	no	yes	no	unkn	no	yes	no	no	686	76	2.5	277	29	18	1.90008	2	dead	#REF!
711	Maddaloni	Female	28				36.2	15	81	125	75	100	Absent	15	no	no	no			no	no	No	No	No	No	No	no	no	no	no	no	no	no	no	no	234	69	3.81	189	18	10	0.843274	1	discharged	#REF!	257
712	Maddaloni	Female	86	yes			36	32	120	120	75	65	Moderate	12	no	no	yes	Yes	No	no	yes	Oti	Oti	Niv	Niv	Niv	yes	no	no	yes	ex	no	yes	no	no		54		258	31	11	3.11562	2	dead	#REF!	239	30	10	3.41367
713	Maddaloni	Female	84				36.6	28	75	110	70	60	Severe	15	no	no	yes	No	Yes	no	yes	Oti	Oti	Niv	Niv	Niv	yes	no	yes	yes	unkn	no	no	no	no		82		246	29	11	2.9857	2	dead	#REF!	203	26	88	1.14687
714	Maddaloni	Female	32				36.4	14	97	125	80	98	Absent	15	no	no	no			no	no	No	No	No	No	No	no	no	no	no	no	no	no	no	no	195	80		273	17	9	0.664225	1	discharged	#REF!
715	Maddaloni	Male	81				36.6	20	86	135	80	90	Severe	15	no	yes	yes	Yes	No	no	yes	Oti	Oti	Oti	Oti	Oti	no	no	yes	no	no	no	no	no	no	990			258	34	30	1.94887	2	dead	#REF!	141	140	132	7.00014
717	Maddaloni	Male	69				38.2	19	100	100	60	85	Mild	15	yes	yes	no			no	no	Nasal Cannula/ Glasses/ Venturi Mask	Nasal Cannula/ Glasses/ Venturi Mask	Nasal Cannula/ Glasses/ Venturi Mask	Nasal Cannula/ Glasses/ Venturi Mask	Nasal Cannula/ Glasses/ Venturi Mask	no	no	yes	no	ex	no	yes	yes	no	510	62		179	89	50	4.85178	3	discharged	#REF!	241	21	46	0.886487
718	Maddaloni Domenico	2	33	0			36	14	80	120	70	97	0	15	No	No	No	No	No	No	No	No	No	No	No	No	0	0	0	0	0	0	0	0	0	269	75		110					discharged	#REF!	157
719	Maddaloni Domenico	2	52	0			36	14	80	140	80	97	0	15	No	No	No	No	No	No	No	No	No	No	No	No	0	0	1	0	0	0	0	0	0	429	87	3.6	242	33	20	1.58558	2	discharged	#REF!	267		73
720	Maddaloni Domenico	1	57	0			39.5		110	120	70	77	3	3	No	No	No	No	No	No	Yes	Oti	Oti	Oti	Oti	Oti	0	0	0	0	1	0	0	0	0	365	87	2.3	375	92	62	1.77597	2	dead	#REF!	169	57	45	2.86587
721	Maddaloni Domenico	1	44	0			36	26	70	110	70	98	1	15	Yes	Yes	No	No	No	No	No	Nasal Cannula/ Glasses/ Venturi Mask	Nasal Cannula/ Glasses/ Venturi Mask	Nasal Cannula/ Glasses/ Venturi Mask	Nasal Cannula/ Glasses/ Venturi Mask	Nasal Cannula/ Glasses/ Venturi Mask	0	0	0	0	0	0	0	0	0	391	104	3.3	234	43	31	1.45219	2	discharged	#REF!	393	42	33	0.818564
722	Maddaloni Domenico	1	62	0			37.2	18	78	130	60	94	0	15	No	No	No	No	No	No	No	No	No	No	No	No	0	0	0	1	0	1	0	0	0	333	86	3.97	205	20	29	1.12323	1	discharged	#REF!	297	11	24	0.46873
723	Maddaloni Domenico	2	41	0			36.3	18	76	130	70	96	1	15	No	No	No	No	No	No	No	No	No	No	No	No	0	0	0	0	0	0	1	0	0	231	92	3.8	329	8	14	0.266449	1	discharged	#REF!
724	Maddaloni Domenico	1	71	0			37	18	70	150	70	99	0	15	No	No	No	No	No	No	No	No	No	No	No	No	0	0	1	0	0	0	0	1	0			4.1	160	20	21	1.93668	2	discharged	#REF!
725	Maddaloni Domenico	1	62	1			36.9	26	83	130	80	92	1	15	No	Yes	No	No	No	No	Yes	Oti	Oti	Nasal Cannula/ Glasses/ Venturi Mask	Nasal Cannula/ Glasses/ Venturi Mask	Nasal Cannula/ Glasses/ Venturi Mask	0	0	0	0	0	0	0	0	0	964	68	3	167	62	73	2.69405	2	dead	#REF!	78	67	48	7.6869
726	Maddaloni Domenico	2	65	0			38	30	86	110	65	98	3	3	No	No	No	No	No	No	Yes	Oti	Oti	Oti	Oti	Oti	0	0	1	0	0	0	1	0	0	584	92	3.03	151	179	71	9.14451	3	dead	#REF!	276	60	70	1.68891
727	Maddaloni Domenico	1	28	0			36	20	108	105	70	94	0	15	No	Yes	No	No	No	No	No	Nasal Cannula/ Glasses/ Venturi Mask	Nasal Cannula/ Glasses/ Venturi Mask	Nasal Cannula/ Glasses/ Venturi Mask	Nasal Cannula/ Glasses/ Venturi Mask	Nasal Cannula/ Glasses/ Venturi Mask	0	1	0	0	0	0	0	0	0	378	49	4.33	163	38	92	0.68055	1	dead	#REF!	212	36	31	0.853972
728	Maddaloni Domenico	2	73	0			36.3	18	58	120	70	92	0	15	Yes	No	No	No	No	No	Yes	Oti	Oti	Nasal Cannula/ Glasses/ Venturi Mask	Nasal Cannula/ Glasses/ Venturi Mask	Nasal Cannula/ Glasses/ Venturi Mask	0	0	1	1	2	0	0	0	0	616	79		137	16	19	1.95589	2	dead	#REF!	177	26	14	2.86589
729	Maddaloni Domenico	2	81	0			36	20	71	130	70	90	1	15	No	Yes	No	No	No	No	No	Nasal Cannula/ Glasses/ Venturi Mask	Nasal Cannula/ Glasses/ Venturi Mask	Nasal Cannula/ Glasses/ Venturi Mask	Nasal Cannula/ Glasses/ Venturi Mask	Nasal Cannula/ Glasses/ Venturi Mask	0	0	1	1	0	0	0	0	0		95	3.3	210	23	64	1.10893	1	dead	#REF!
730	Maddaloni Domenico	2	83	0			36	16	78	120	80	92	0	15	Yes	Yes	No	No	No	No	No	Nasal Cannula/ Glasses/ Venturi Mask	Nasal Cannula/ Glasses/ Venturi Mask	Nasal Cannula/ Glasses/ Venturi Mask	Nasal Cannula/ Glasses/ Venturi Mask	Nasal Cannula/ Glasses/ Venturi Mask	0	0	1	0	0	0	0	0	0	495	79	3.1	339	11	14	0.719792	1	discharged	#REF!	291	57	31	2.91997
731	Maddaloni Domenico	2	69	0			36.9	24	100	130	75	95	1	15	Yes	Yes	No	No	No	No	No	Nasal Cannula/ Glasses/ Venturi Mask	Nasal Cannula/ Glasses/ Venturi Mask	Nasal Cannula/ Glasses/ Venturi Mask	Nasal Cannula/ Glasses/ Venturi Mask	Nasal Cannula/ Glasses/ Venturi Mask	0	0	1	0	0	0	0	0	0	214	79	2.8	134	56	40	4.55934	3	dead	#REF!	97
732	Maddaloni Domenico	1	68	0			36	20	88	160	90	97	1	15	Yes	Yes	No	No	No	No	No	Nasal Cannula/ Glasses/ Venturi Mask	Nasal Cannula/ Glasses/ Venturi Mask	Nasal Cannula/ Glasses/ Venturi Mask	Nasal Cannula/ Glasses/ Venturi Mask	Nasal Cannula/ Glasses/ Venturi Mask	0	0	0	0	0	0	0	0	0	1002	104	3.44	335	27	33	0.954049	1	dead	#REF!	282	25	17	1.46209
733	Maddaloni Domenico	1	39	0			36.9	16	95	130	80	98	0	15	No	No	No	No	No	No	No	No	No	No	No	No	0	0	0	1	0	0	0	0	0	297	90		145	28	26	1.47696	2	discharged	#REF!	283	80	43	1.68126
734	Maddaloni Domenico	2	62	0			36	16	66	145	80	95	0	15	No	No	No	No	No	No	No	No	No	No	No	No	1	0	1	0	0	0	0	0	0		103	3.96	395	18	20	0.63176	1	discharged	#REF!	198	18	20	1.26033
735	Maddaloni Domenico	1	45	0			36	18	85	125	70	97	1	15	No	No	No	No	No	No	No	No	No	No	No	No	0	0	0	0	1	0	1	0	0	246	95	4.43	101	12	15	1.38047	1	discharged	#REF!	151	25	25	1.49007
736	Maddaloni Domenico	1	83	0			36.2	18	62	140	80	93	1	15	Yes	Yes	Yes	Yes	No	No	No	Niv	Niv	Nasal Cannula/ Glasses/ Venturi Mask	Nasal Cannula/ Glasses/ Venturi Mask	Nasal Cannula/ Glasses/ Venturi Mask	0	0	1	0	0	0	1	0	0	482	95	3	115	39	35	4.75785	3	dead	#REF!	205	17	12	1.98693
737	Maddaloni Domenico	1	64	0			36	16	91	135	85	100	1	15	No	No	No	No	No	No	No	No	No	No	No	No	0	0	1	1	0	0	0	0	0	188	105	3.84	101	35	17	5.37901	3	discharged	#REF!	125	17	15	2.24736
738	Maddaloni Domenico	2	38	0			36	14	86	125	75	99	0	15	No	No	No	No	No	No	No	No	No	No	No	No	0	0	0	0	0	0	0	0	0	323	98	4	418	45	36	0.681818	1	discharged	#REF!	297	23	17	0.713724
739	Maddaloni Domenico	2	77	0			36	22	100	150	80	96	2	15	Missing	Yes	No	No	No	No	No	Nasal Cannula/ Glasses/ Venturi Mask	Nasal Cannula/ Glasses/ Venturi Mask	Nasal Cannula/ Glasses/ Venturi Mask	Nasal Cannula/ Glasses/ Venturi Mask	Nasal Cannula/ Glasses/ Venturi Mask	0	0	0	0	0	1	0	0	0									dead	#REF!
740	Maddaloni Domenico	1	34	0			36	14	64	135	85	99	0	15	No	No	No	No	No	No	No	No	No	No	No	No	0	0	0	0	0	0	0	0	0			3.7		54	35			discharged	#REF!	225	178	53	3.69469
741	Maddaloni Domenico	2	41	0			36	16	85	105	75	99	0	15	No	No	No	No	No	No	No	No	No	No	No	No	0	0	0	0	1	0	0	0	0	236	88		177	11	18	0.600575	1	discharged	#REF!	183	27	23	1.26134
742	Maddaloni Domenico	1	34	0			36	14	75	105	60	99	0	15	No	No	No	No	No	No	No	No	No	No	No	No	1	0	0	0	0	0	0	0	0	225	80	3.8	142	29	29	1.28941	1	discharged	#REF!	167	42	29	1.58786
743	Maddaloni Domenico	1	32	0			36	16	85	140	100	98	0	15	No	No	No	No	No	No	No	No	No	No	No	No	0	0	0	0	0	0	0	0	0	276	89		158	27	28	1.03342	1	discharged	#REF!
744	Maddaloni Domenico	2	27	0			36.4	14	95	110	70	98	0	15	No	No	No	No	No	No	No	No	No	No	No	No	0	0	0	0	0	0	0	0	0	378	95	4	132	18	32	0.65086	1	discharged	#REF!	199	29	19	0.902676
745	Maddaloni Domenico	2	78	0			36	24	69	117	71	100	3	3	No	No	No	No	No	No	Yes	Oti	Oti	Oti	Oti	Oti	1	0	1	0	1	0	1	0	0				207	17	15	1.65397	2	dead	#REF!	246	33	24	2.13584
746	Maddaloni Domenico	2	78	0			37	16	118	105	63	96	0	15	No	No	No	No	No	No	No	No	No	No	No	No	0	0	1	1	0	0	0	0	0	365	87	4.22	237	12	22	0.842008	1	discharged	#REF!	287	26	21	1.54197
747	Maddaloni Domenico	1	67	0			36	16	53	120	60	95	0	15	No	No	No	No	No	No	No	No	No	No	No	No	1	0	0	0	0	0	0	0	0		100	3.3	242	23	28	1.2034	1	discharged	#REF!	280	36	18	2.03041
748	Maddaloni Domenico	2	63	0			36.2	14	74	140	80	94	0	15	No	No	No	No	No	No	No	No	No	No	No	No	0	0	1	1	0	0	0	0	0				145	23	23	2.08371	2	discharged	#REF!	82	54	27	7.98433
749	Maddaloni Domenico	1	72	1	0	7	37.2	16	82	103	56	82	1	15	No	Yes	No	No	No	No	No	Nasal Cannula/ Glasses/ Venturi Mask	Nasal Cannula/ Glasses/ Venturi Mask	Nasal Cannula/ Glasses/ Venturi Mask	Nasal Cannula/ Glasses/ Venturi Mask	Nasal Cannula/ Glasses/ Venturi Mask	1	1	1	1	1	0	1	0	0	510	82	4.17	139	54	117	2.58594	2	dead	#REF!	222	37	54	1.63299
750	Maddaloni Domenico	1	73	0			35.8	20	66	150	75	88	1	15	No	Yes	No	No	No	No	No	Nasal Cannula/ Glasses/ Venturi Mask	Nasal Cannula/ Glasses/ Venturi Mask	Nasal Cannula/ Glasses/ Venturi Mask	Nasal Cannula/ Glasses/ Venturi Mask	Nasal Cannula/ Glasses/ Venturi Mask	0	0	1	1	0	0	0	0	0	732	84	3.5	172	32	52	1.8834	2	discharged	#REF!	218	36	33	2.09851
751	Maddaloni Domenico	2	58	0			36.6	14	78	140	70	99	0	15	No	No	No	No	No	No	No	No	No	No	No	No	0	0	0	0	0	0	0	0	0	616	89		288	22	25	0.886111	1	discharged	#REF!	362	17	17	0.660608
752	Maddaloni Domenico	1	72	0			36	36	94	124	69	89	3	15	No	No	No	No	No	No	Yes	Oti	Oti	Oti	Oti	Oti	0	0	1	1	0	0	0	0	0	964	93	2.65	213	19	37	1.05586	1	dead	#REF!	274	14	16	0.919708
753	Maddaloni Domenico	1	57	0			36	20	88	125	80	92	1	15	No	Yes	No	No	No	No	Yes	Oti	Oti	Nasal Cannula/ Glasses/ Venturi Mask	Nasal Cannula/ Glasses/ Venturi Mask	Nasal Cannula/ Glasses/ Venturi Mask	0	0	0	0	0	0	0	0	0	633	103	3.3	206	62	62	2.17873	2	dead	#REF!	191	34	32	1.79368
754	Maddaloni Domenico	1	57	0			36.8	14	86	175	95	97	0	15	No	No	No	No	No	No	No	No	No	No	No	No	1	0	0	0	0	0	0	0	0	669	85	3.2	356	38	42	0.938823	1	discharged	#REF!
755	Maddaloni Domenico	2	80	0			36	18	65	165	85	90	0	15	No	Yes	No	No	No	No	No	Nasal Cannula/ Glasses/ Venturi Mask	Nasal Cannula/ Glasses/ Venturi Mask	Nasal Cannula/ Glasses/ Venturi Mask	Nasal Cannula/ Glasses/ Venturi Mask	Nasal Cannula/ Glasses/ Venturi Mask	0	0	0	0	0	0	0	0	0	429	90		191	30	41	1.96239	2	discharged	#REF!	191	30	41	1.96239
756	Maddaloni Domenico	1	51	0			37.1	30	104	157	85	93	3	3	No	No	No	No	No	No	Yes	Oti	Oti	Oti	Oti	Oti	0	0	1	1	0	0	0	0	0				224	53	45	1.79884	2	dead	#REF!	98	18	26	1.83709
757	Maddaloni Domenico	2	65	0			36	20	80	150	90	93	1	15	Yes	No	Yes	Yes	No	No	Yes	Oti	Oti	Nasal Cannula/ Glasses/ Venturi Mask	Nasal Cannula/ Glasses/ Venturi Mask	Nasal Cannula/ Glasses/ Venturi Mask	1	0	1	1	1	0	1	0	0			2.8	152	24	43	1.56512	2	dead	#REF!	63	264	429	13.1507
758	Maddaloni Domenico	1	86	0			35.5	16	80	130	90	96	0	15	No	No	No	No	No	No	No	No	No	No	No	No	1	0	1	0	2	0	1	0	0	384	78	3.8	148	14	28	1.5374	2	discharged	#REF!	225	17	22	1.38533
759	Maddaloni Erica	1	72				36	18	120	90	60	92	3		Missing	Missing	Missing	No	No	No	Yes	Oti	Oti	Oti	Oti	Oti	0	0	1	1	1	0	1	0	0	614	104	3.5	108	41	91	2.86531	2	dead	#REF!	135	24	38	2.07643
760	Maddaloni Erica	2	82				37.4	21	100	165	105	95		12	No	Yes	No	No	No	No	Yes	Oti	Oti	Niv	Niv	Niv	1		0				0	1	0		96	2.36	333	31	27	1.46909	2	dead	#REF!	153	45	30	4.40326
761	Maddaloni Erica	1	68				37	20	96	105	60	99	3	3	Missing	Missing	Missing	No	No	Missing	Yes	Oti	Oti	Oti	Oti	Oti	0	1	1	1	1	0	1	0	0	429	81	1.77	252	79	28	4.02862	3	dead	#REF!	296	51	44	1.76629
762	Maddaloni Erica	1	83				36	22	100	180	100	90	3	15	Missing	Yes	Yes	Yes	No	No	Yes	Oti	Oti	Nasal Cannula/ Glasses/ Venturi Mask	Nasal Cannula/ Glasses/ Venturi Mask	Nasal Cannula/ Glasses/ Venturi Mask			1									3.4	174	34	26	3.18069	2	dead	#REF!
763	Maddaloni Erica	2	57				37	17	86	140	80	95	0	15	No	No	No	No	No	No	No	No	No	No	No	No	1	0	1	0	0	0	0	0	0	254	87		133	24	15	2.65576	2	discharged	#REF!
764	Maddaloni Erica	2	51				36.4	16	92	120	70	95	0	15	Yes	Yes	No	No	No	No	No	Nasal Cannula/ Glasses/ Venturi Mask	Nasal Cannula/ Glasses/ Venturi Mask	Nasal Cannula/ Glasses/ Venturi Mask	Nasal Cannula/ Glasses/ Venturi Mask	Nasal Cannula/ Glasses/ Venturi Mask	0	0	0	0	0	0	0	1	1	650	78		228	95	98	2.14657	2	discharged	#REF!	248	41	79	0.948612
765	Maddaloni Erica	1	63				36	16	80	110	70	97	0	15	No	No	No	No	No	No	No	No	No	No	No	No	0	0	0	1	0	0	0	0	0		88	3.27	150	23	44	1.4563	2	discharged	#REF!
766	Maddaloni Erica	1	38				36	18	82	160	65	87	2	15	Yes	No	No	No	No	No	No	Nasal Cannula/ Glasses/ Venturi Mask	Nasal Cannula/ Glasses/ Venturi Mask	Nasal Cannula/ Glasses/ Venturi Mask	Nasal Cannula/ Glasses/ Venturi Mask	Nasal Cannula/ Glasses/ Venturi Mask			1	1						474	46	3.2	205	26	18	1.13597	1	discharged	#REF!	171	27	99	0.603023
767	Maddaloni Erica	1	50				36	20	86	160	90	86	2	15	No	Yes	Missing	No	No	No	No	Nasal Cannula/ Glasses/ Venturi Mask	Nasal Cannula/ Glasses/ Venturi Mask	Nasal Cannula/ Glasses/ Venturi Mask	Nasal Cannula/ Glasses/ Venturi Mask	Nasal Cannula/ Glasses/ Venturi Mask										300	33	3.4	246	66	32	2.37139	2	discharged	#REF!
768	Maddaloni Erica	2	29				36	20	90	120	80	98	0	15	No	No	No	No	No	No	No	No	No	No	No	No	0	0	0	0	0	0	0	0	0	194	71	3.5	64	15	13	1.88511	2	discharged	#REF!
769	Maddaloni Erica	2	53				36	14	64	130	85	98	0	15	No	No	No	No	No	No	No	No	No	No	No	No	0	0	0	0	0	0	0	0	0	521	87	4.4	220	83	113	1.88101	2	discharged	#REF!	359	11	13	0.450404
770	Maddaloni Erica	1	22				36		80	130	75	98	0	15	No	No	No	No	No	No	No	No	No	No	No	No	0	0	0	0	0	0	0	0	0	225	80		281	22	14	0.460336	1	discharged	#REF!	231	32	15	0.786892
771	Maddaloni Erica	1	59				37.4		85	130	80	92	1	15	No	Yes	No	No	No	No	No	Nasal Cannula/ Glasses/ Venturi Mask	Nasal Cannula/ Glasses/ Venturi Mask	Nasal Cannula/ Glasses/ Venturi Mask	Nasal Cannula/ Glasses/ Venturi Mask	Nasal Cannula/ Glasses/ Venturi Mask									1	563	101	3.17	185	17	18	1.27789	1	discharged	#REF!	215	18	61	0.632443
772	Maddaloni Erica	1	84				38	14	127	87	50	94	3		No	Yes	Yes	No	No	No	Yes	Oti	Oti	Oti	Oti	Oti	0	0	1	0	1	0	1	0	0				100	50	41	6.5593	3	dead	#REF!	108	126	108	9.43005
773	Maddaloni Erica	1	84				36	18	82	110	65	93	1	13	Yes	No	No	No	No	No	No	Nasal Cannula/ Glasses/ Venturi Mask	Nasal Cannula/ Glasses/ Venturi Mask	Nasal Cannula/ Glasses/ Venturi Mask	Nasal Cannula/ Glasses/ Venturi Mask	Nasal Cannula/ Glasses/ Venturi Mask	1	0	1	1	1	1	1	1	0	188	87	2.9	183	135	133	5.37324	3	discharged	#REF!
774	Maddaloni Erica	1	34				37	16	80	125	85	95	0	15	No	No	No	No	No	No	No	No	No	No	No	No	0	0	0	0	0	0	0	0	0	177	88	4.5	160	83	168	1.36076	1	discharged	#REF!	142	16	30	0.699439
775	Maddaloni Erica	1	30				37.1	18	82	125	75	96	0	15	No	No	No	No	No	No	No	No	No	No	No	No	0	0	0	0	1	0	0	0	0		85	4	148	24	28	0.919373	1	discharged	#REF!	175	16	35	0.463627
776	Maddaloni Erica	1	59				36	14	75	145	90	98	0	15	Missing	Missing	Missing	No	No	Missing	Missing						0	0	0	0	1	0	0	0	0									discharged	#REF!	196	18	26	1.06263
777	Maddaloni Erica	1	70				37.5	19	89	125	80	89	1	15	Yes	No	No	No	No	No	No	Nasal Cannula/ Glasses/ Venturi Mask	Nasal Cannula/ Glasses/ Venturi Mask	Nasal Cannula/ Glasses/ Venturi Mask	Nasal Cannula/ Glasses/ Venturi Mask	Nasal Cannula/ Glasses/ Venturi Mask	0	0	0	0	0	0	0	0	0	200	81	3.1	304	135	119	2.84961	2	discharged	#REF!	198	35	112	1.16921
778	Maddaloni Erica	1	71				37.5	20	100	130	85	92	2	14	Yes	Yes	Yes	Yes	No	No	Yes	Oti	Oti	Nasal Cannula/ Glasses/ Venturi Mask	Nasal Cannula/ Glasses/ Venturi Mask	Nasal Cannula/ Glasses/ Venturi Mask	1	1	0	1	1	0	0	0	0	308	84	3.2	199	182	215	4.42851	3	dead	#REF!	231	61	165	1.4596
779	Maddaloni Erica	1	85				37	18	100	130	80	94	1	13	Yes	Yes	Yes	No	No	No	No	Niv	Niv	Niv	Niv	Niv	1	0	1	0	0	0	1	1	0		70	3.5	253	18	51	0.84681	1	dead	#REF!	183	19	41	1.37825
780	Maddaloni Giulia	1	45				36	20	80	130	80	98	0	15	No	No	No	No	No	No	No	No	No	No	No	No	0	0	0	1	0	0	0	0	0		82	3.53	448	40	50	0.568211	1	discharged	#REF!
781	Maddaloni Giulia	1	42				36	16	112	140	80	96	0	15	No	No	No	No	No	No	No	No	No	No	No	No	0	0	0	1		0	0	0	0	365	96	3.97	443	17	31	0.289477	1	discharged	#REF!
782	Maddaloni Giulia	1	42				36.4	14	75	120	80	97	0	15	No	No	No	No	No	No	No	No	No	No	No	No	0	0	0	0		0	0	0	0	343	95	3.8	209	32	19	1.47529	2	discharged	#REF!
783	Maddaloni Giulia	2	23				36	18	101	130	60	99	0	15	No	No	No	No	No	No	No	No	No	No	No	No	0	0	0	0	0	0	0	0	0	185	72		162	26	10	1.16731	1	discharged	#REF!	200
784	Maddaloni Giulia	1	74				36		100	120	70	94	0	13	Yes	Yes	No	No	No	No	Yes	Oti	Oti	Nasal Cannula/ Glasses/ Venturi Mask	Nasal Cannula/ Glasses/ Venturi Mask	Nasal Cannula/ Glasses/ Venturi Mask	0	0	1	1	0	0	0	0	1	833	67	3.49	156	21	16	2.49038	2	dead	#REF!	84	51	27	8.64651
785	Maddaloni Giulia	1	67				36.4	24	80	135	80	84	1	15	Yes	Yes	No	No	No	No	No	Nasal Cannula/ Glasses/ Venturi Mask	Nasal Cannula/ Glasses/ Venturi Mask	Nasal Cannula/ Glasses/ Venturi Mask	Nasal Cannula/ Glasses/ Venturi Mask	Nasal Cannula/ Glasses/ Venturi Mask	0	0	1	0		0	0	0	0	650	71	2.5	343	24	27	0.902215	1	discharged	#REF!
786	Maddaloni Giulia	1	56				36	16	90	160	90	90	1	15	No	Yes	No	No	No	No	No	Nasal Cannula/ Glasses/ Venturi Mask	Nasal Cannula/ Glasses/ Venturi Mask	Nasal Cannula/ Glasses/ Venturi Mask	Nasal Cannula/ Glasses/ Venturi Mask	Nasal Cannula/ Glasses/ Venturi Mask	1	0	1	0	0	1	0	0	0	314	95.8	4.12	284	17	19	0.769027	1	discharged	#REF!	310	18	32	0.574809
787	Maddaloni Giulia	2	47				36	14	95	170	104	98	0	15	No	No	No	No	No	No	No	No	No	No	No	No	0	0	1	0	0	0	0	0	0	314	74		280	12	19	0.462109	1	discharged	#REF!	258	11	19	0.459721
788	Maddaloni Giulia	2	35	1			36	14	91	125	85	98	0	15	No	No	No	No	No	No	No	No	No	No	No	No	0	0	1	0	0	0	0	0	0	257	90		202	17	27	0.56687	1	discharged	#REF!
789	Maddaloni Giulia	2	30				36	14	78	120	70	98	0	15	No	Yes	No	No	No	No	No	Nasal Cannula/ Glasses/ Venturi Mask	Nasal Cannula/ Glasses/ Venturi Mask	Nasal Cannula/ Glasses/ Venturi Mask	Nasal Cannula/ Glasses/ Venturi Mask	Nasal Cannula/ Glasses/ Venturi Mask	0	0	0	0	0	0	0	0	0	290	95	3.9	395	35	23	0.554279	1	discharged	#REF!	261	21	22	0.514622
790	Maddaloni Giulia	1	76		1	1	36	14	77	150	60	98	2	15	No	Yes	No	No	No	No	No	Nasal Cannula/ Glasses/ Venturi Mask	Nasal Cannula/ Glasses/ Venturi Mask	Nasal Cannula/ Glasses/ Venturi Mask	Nasal Cannula/ Glasses/ Venturi Mask	Nasal Cannula/ Glasses/ Venturi Mask	1	0	1	1	0	0	0	0	0	446	8	3.41	108	30	12	6.09425	3	discharged	#REF!	175	17	18	1.74016
791	Maddaloni Giulia	1	57		1		36	20	100	160	90	86	1	15	Yes	No	No	No	No	No	No	Nasal Cannula/ Glasses/ Venturi Mask	Nasal Cannula/ Glasses/ Venturi Mask	Nasal Cannula/ Glasses/ Venturi Mask	Nasal Cannula/ Glasses/ Venturi Mask	Nasal Cannula/ Glasses/ Venturi Mask	0	0	1	0	0	0	0	0	0	530	78			21	44			discharged	#REF!	372	21	37	0.528994
793	Maddaloni Giulia	2	46	Missing	Missing		37.4	14	97	155	100	97	0	15	No	No	No	No	No	No	No	No	No	No	No	No	0	0	0	0	0	0	0	0	0	234	90	3.9	344	24	29	0.595952	1	discharged	#REF!	359	14	19	0.411542
794	Maddaloni Giulia	2	35	Yes	Missing		36	14	105	140	90	98	0	15	No	No	No	No	No	No	No	No	No	No	No	No	0	0	0	0	0	0	0	0	0	260	80	4.5	331	32	40	0.535008	1	discharged	#REF!
795	Maddaloni Giulia	1	72	Missing	Missing		36	20	108	140	90	89	1	15	Yes	No	No	No	No	No	No	Nasal Cannula/ Glasses/ Venturi Mask	Nasal Cannula/ Glasses/ Venturi Mask	Nasal Cannula/ Glasses/ Venturi Mask	Nasal Cannula/ Glasses/ Venturi Mask	Nasal Cannula/ Glasses/ Venturi Mask	0	1	1	0	0	1	0	0	1	429	84		263	86	92	2.4546	2	discharged	#REF!	184	23	36	1.5
796	Maddaloni Giulia	2	58	Missing	No		36	14	78	130	80	98	0	15	No	No	No	No	No	No	No	No	No	No	No	No	0	0	0	0	0	0	0	0	0			4.05	164	22	21	1.69784	2	discharged	#REF!
797	Maddaloni Giulia	1	69	Yes	Missing		37.3	20	75	90	60	91	0	15	No	Yes	No	No	No	No	No	Nasal Cannula/ Glasses/ Venturi Mask	Nasal Cannula/ Glasses/ Venturi Mask	Nasal Cannula/ Glasses/ Venturi Mask	Nasal Cannula/ Glasses/ Venturi Mask	Nasal Cannula/ Glasses/ Venturi Mask	1	0	1	1	0	0	0	0	0	653	85	3.02	156	42	27	3.57513	3	discharged	#REF!	192	11	9	1.31771
798	Maddaloni Giulia	1	53	No	Yes		36	20	88	115	70	96	2	15	No	Yes	No	No	No	No	No	Nasal Cannula/ Glasses/ Venturi Mask	Nasal Cannula/ Glasses/ Venturi Mask	Nasal Cannula/ Glasses/ Venturi Mask	Nasal Cannula/ Glasses/ Venturi Mask	Nasal Cannula/ Glasses/ Venturi Mask	0	0	0	0	0	0	0	0	0	518	71	2.9	265	50	32	1.76777	2	discharged	#REF!	145	45	82	1.81641
799	Maddaloni Giulia	2	43	No	Yes	7	36.3	14	100	110	70	98	1	15	Yes	No	No	No	No	No	No	Nasal Cannula/ Glasses/ Venturi Mask	Nasal Cannula/ Glasses/ Venturi Mask	Nasal Cannula/ Glasses/ Venturi Mask	Nasal Cannula/ Glasses/ Venturi Mask	Nasal Cannula/ Glasses/ Venturi Mask	0	0	0	0	0	0	0	0	0	413	88	3.7	369	19	16	0.553523	1	discharged	#REF!
800	Maddaloni Giulia	1	81	No	Yes		37	16	90	145	80	99	1	11	Yes	No	No	No	No	No	No	Nasal Cannula/ Glasses/ Venturi Mask	Nasal Cannula/ Glasses/ Venturi Mask	Nasal Cannula/ Glasses/ Venturi Mask	Nasal Cannula/ Glasses/ Venturi Mask	Nasal Cannula/ Glasses/ Venturi Mask	1	0	1	1		0	0	1	0	405	81	2.93	221	35	19	2.94296	2	discharged	#REF!	224		41
801	Maddaloni Giulia	1	44	No	Yes		36	14	76	120	85	96	0	15	No	No	No	No	No	No	No	No	No	No	No	No	0	0	0	0	0	0	0	0	0	518	97	3.7	206	26	42	0.856908	1	discharged	#REF!	124	26	101	0.918002
802	Maddaloni Giulia	2	63	No	Yes	0	36	16	80	140	80	96	0	15	No	No	No	No	No	No	No	No	No	No	No	No	0	0	1	0		0	0	0	0	732	76	3.2	328	25	29	0.891677	1	discharged	#REF!	425		68
803	Maddaloni Giulia	2	68	No	Yes	3	37.5	16	106	120	60	85	2	15	No	Yes	Yes	No	Yes	No	No	Niv	Niv	Oti	Oti	Oti	1	0	0	1		0	1	0	0	530	100	3.24	203	22	12	2.12738	2	dead	#REF!
804	Maddaloni Giulia	1	66	No	Yes	1	36	12	76	150	90	96	0	15	No	No	No	No	No	No	No	No	No	No	No	No	0	0	1	0	0	0	0	1	0	347	95	3.3	153	17	16	1.83333	2	discharged	#REF!		47	87
805	Maddaloni Giulia	1	68	No	Yes	1	36.7	16	80	140	80	88	1	15	Yes	No	Yes	Yes	Yes	No	No	Niv	Niv	Niv	Niv	Niv	0	0	0	0	1	0	1	0	0	616	72	3.39	343	117	136	1.98898	2	discharged	#REF!	142	32	99	1.54011
806	Maddaloni Giulia	1	73	No	Yes		36	14	80	145	75	93	0	15	Yes	Yes	No	No	No	Yes	Yes	Oti	Oti	Oti	Oti	Oti	0	0	0	0	0	0	0	0	1	390	99	3	164	40	19	4.08472	3	dead	#REF!	278	16	18	0.990289
807	Maddaloni Giulia	2	66	No	Yes	0	37.5	14	92	135	85	96	0	15	Yes	Yes	No	No	No	No	No	Nasal Cannula/ Glasses/ Venturi Mask	Nasal Cannula/ Glasses/ Venturi Mask	Nasal Cannula/ Glasses/ Venturi Mask	Nasal Cannula/ Glasses/ Venturi Mask	Nasal Cannula/ Glasses/ Venturi Mask	0	0	1	1	0	0	0	0	0	495	93	4.2	161	56	131	2.00572	2	discharged	#REF!		61	79
808	Maddaloni Giulia	1	61	Yes	Missing		36.3	14	93	120	80	94	0	15	No	No	No	No	No	No	No	No	No	No	No	No	0	0	1	1	0	0	0	0	0	556	77	4	241	76	106	1.86842	2	discharged	#REF!	316	26	87	0.538092
809	Maddaloni Giulia	1	87	No	Missing		36	18	80	118	70	100			No	No	Yes	Yes	No	No	Yes	Oti	Oti	Oti	Oti	Oti	1	0	0	0	2	0	1	0	0	343	82	2.53	105	21	26	3.41242	3	dead	#REF!	151	22	23	2.64302
810	Maddaloni Giulia	1	59	No	Missing		36	20	116	167	90	85	3	0	No	No	Yes	No	Yes	No	Yes	Oti	Oti	Oti	Oti	Oti	0	0	0	0	1	0	1	0	0	586	84	3	236	29	29	1.34629	1	dead	#REF!	194	34	16	2.58505
811	Maddaloni Giulia	2	57	No	Missing		38	14	77	125	70	92	0	15	Yes	Yes	No	No	No	No	No	Nasal Cannula/ Glasses/ Venturi Mask	Nasal Cannula/ Glasses/ Venturi Mask	Nasal Cannula/ Glasses/ Venturi Mask	Nasal Cannula/ Glasses/ Venturi Mask	Nasal Cannula/ Glasses/ Venturi Mask	0	0	1	0	0	1	0	0	0	333	69		67	49	27	8.02258	3	discharged	#REF!
812	Maddaloni Giulia	1	77	No	Yes	7	36	20	89	130	65	93	1	15	Yes	Yes	Yes	No	Yes	No	Yes	Oti	Oti			Oti	1	0	1	1	0	0	0	1	0	474	77	3.3	87	38	15	8.68379	3	discharged	#REF!	147	63	12	9.52628
813	Maddaloni Giulia	1	74	No	No		36	20	58	120	70	92	1	1515	Yes	Yes	No	No	No	No	No	Nasal Cannula/ Glasses/ Venturi Mask	Nasal Cannula/ Glasses/ Venturi Mask	Nasal Cannula/ Glasses/ Venturi Mask	Nasal Cannula/ Glasses/ Venturi Mask	Nasal Cannula/ Glasses/ Venturi Mask	1	0	1	0	0	0	0	1	1	384	87	3.09	278	73	55	2.62016	2	discharged	#REF!
814	Maddaloni Giulia	2	78	No	Missing		36	14	70	120	80	90	0	13	Yes	No	No	No	No	No	No	Nasal Cannula/ Glasses/ Venturi Mask	Nasal Cannula/ Glasses/ Venturi Mask	Nasal Cannula/ Glasses/ Venturi Mask	Nasal Cannula/ Glasses/ Venturi Mask	Nasal Cannula/ Glasses/ Venturi Mask	1	0	0	1	0	0	0	1	0	246	66	2.6	290	12	7	1.21991	1	discharged	#REF!	237
815	Maddaloni Giulia	2	39	Yes	Missing		36.6	12	74	120	70	98	0	15	No	No	No	No	No	No	No	No	No	No	No	No	0	0	0	0	0	0	0	0	0	310	105	4.1	189	13	10	0.848294	1	discharged	#REF!
816	Maddaloni Giulia	2	76	No	Missing		36	20	80	135	80	94	1	15	Yes	Yes	No	No	No	No	No	Nasal Cannula/ Glasses/ Venturi Mask	Nasal Cannula/ Glasses/ Venturi Mask	Nasal Cannula/ Glasses/ Venturi Mask	Nasal Cannula/ Glasses/ Venturi Mask	Nasal Cannula/ Glasses/ Venturi Mask	0	1	1	0	0	0	0	0	0	999	56	3.05	161	42	34	3.40015	3	discharged	#REF!	160	18	22	1.82287
817	Maddaloni Giulia	1	81	No	Missing		36	14	66	140	85	94	0	15	No	No	No	No	No	No	No	No	No	No	No	No	0	0	1	1	1	0	1	0	0	570	71	4	135	9	12	1.55885	2	discharged	#REF!	143	8	34	0.77714
818	Maddaloni Giulia	1	50	Missing	Missing		36.4		98	110	70	96	0	15	No	No	No	No	No	No	No	No	No	No	No	No	0	0	0	0	1	1	0	0	0	254	63	3.08	97	130	37	11.0164	3	discharged	#REF!	126	58	34	3.94719
819	Maddaloni Giulia	2	28	Yes	Missing		36.2		81	125	75	100	0	15	No	No	No	No	No	No	No	No	No	No	No	No	0	0	0	0	0	0	0	0	0	234	69	3.8	189	18	10	0.843274	1	discharged	#REF!	257
820	Maddaloni Jessica	Male	23	no	yes		36.1	15	100	140	90	98	Absent	15	no	no	no	No		no	no	No	No	No	No	No	no	no	no	no	unkn	no	no	no	no	186	83	4.3	135000	38	20	1.44765	1	discharged	#REF!
821	Maddaloni Jessica	Male	53	yes			36	24	71	160	90	90	Severe		no	yes	yes	Yes	No	no	yes	Oti	Oti	Nasal Cannula/ Glasses/ Venturi Mask	Nasal Cannula/ Glasses/ Venturi Mask	Nasal Cannula/ Glasses/ Venturi Mask	no	no	yes	no	unkn	no	yes	no	no	964	86		182000	52	52	2.09994	2	dead	#REF!	103000	29
822	Maddaloni Jessica	Male	55				36	15	80	135	85	96	Absent	15	no	no	no	No	No	no	no	No	No	No	No	No	no	no	yes	no	unkn	no	no	no	no	413	89		318000	59	32	1.8039	2	discharged	#REF!	326000	27	11	1.37345
823	Maddaloni Jessica	Male	36	yes			37	18	69	130	70	99	Absent	15	no	no	no	No	No	no	no	No	No	No	No	No	no	no	no	no	unkn	no	no	yes	no	314	88	3.7	145000	29	21	1.57117	2	discharged	#REF!	232	48	16	1.86207
824	Maddaloni Jessica	Female	36	no	yes		36.3	18	90	125	85	98	Absent	15	no	no	no	No	No	no	no	No	No	No	No	No	no	no	no	no	unkn	no	no	no	no	205	88	4.3	364000	63	32	1.10145	1	discharged	#REF!
825	Maddaloni Jessica	Male	26				37	18	80	135	70	98	Absent	15	no	no	no	No	No	no	no	No	No	No	No	No	no	no	no	no	unkn	no	no	no	no	348	90	4.65	243000	17	19	0.417291	1	discharged	#REF!
826	Maddaloni Jessica	Male	21	no	yes		36	20	88	130	80	98	Absent	15	no	no	no	No	No	no	no	No	No	No	No	No	no	no	no	no	unkn	no	no	no	no	269	100		268000	25	16	0.489739	1	discharged	#REF!
827	Maddaloni Alfredo	2	77	Missing	Missing		36	18	80	110	80	95	0	15	No	No	No	No	No	No	No	No	No	No	No	No	0	0	1	0	0	0	0	0	0				223	13	11	1.35342	1	discharged	#REF!	221	23	18	1.88882
828	Maddaloni Alfredo	2	77	Missing	Missing		36.8	24	100	110	55	96	2	15	Yes	Yes	No	No	No	No	No	Nasal Cannula/ Glasses/ Venturi Mask	Nasal Cannula/ Glasses/ Venturi Mask	Nasal Cannula/ Glasses/ Venturi Mask	Nasal Cannula/ Glasses/ Venturi Mask	Nasal Cannula/ Glasses/ Venturi Mask	0	0	1	0	0	0	0	0	0	570	71		433	30	22	1.1374	1	discharged	#REF!	129
829	Maddaloni Alfredo	1	52	Missing	Missing		36	18	80	110	80	96	1	15	Yes	No	No	No	No	No	No	Nasal Cannula/ Glasses/ Venturi Mask	Nasal Cannula/ Glasses/ Venturi Mask	Nasal Cannula/ Glasses/ Venturi Mask	Nasal Cannula/ Glasses/ Venturi Mask	Nasal Cannula/ Glasses/ Venturi Mask	0	0	0	0	0	0	0	0	0		76		251	36	43	1.13736	1	discharged	#REF!		35	63
830	Maddaloni Alfredo	1	75	Missing	Missing		36.5	33		170	80	37	3	12	No	No	Yes	Yes	No	No	Yes	Oti	Oti	Niv	Niv	Niv	1	0	1	1	1	0	1	1	0	689	93	2.6	107	92	61	8.25658	3	dead	#REF!	91	83	77	7.79565
831	Maddaloni Alfredo	1	66	Missing	Missing		37.7	14	80	130	75	93	0	15	Yes	No	No	No	No	No	No	Nasal Cannula/ Glasses/ Venturi Mask	Nasal Cannula/ Glasses/ Venturi Mask	Nasal Cannula/ Glasses/ Venturi Mask	Nasal Cannula/ Glasses/ Venturi Mask	Nasal Cannula/ Glasses/ Venturi Mask	0	1	1	1	0	0	0	0	0	395	95		181	26	14	2.53381	2	discharged	#REF!	178	62	94	2.37111
832	Maddaloni Alfredo	1	70	Missing	Missing		36.4	16	102	80	60	90	3	8	Yes	Yes	Yes	Yes	No	No	Yes	Oti	Oti	Oti	Oti	Oti	1	0	0	0	0	0	0	0	0	214	75	2.2	130	32	55	2.3234	2	dead	#REF!	126	35	62	2.46945
833	Maddaloni Alfredo	1	34	Missing	Missing		36.5	14	73	125	75	98	0	15	No	No	No	No	No	No	No	No	No	No	No	No	0	0	0	0	0	0	0	0	0	184			281	23	32	0.491955	1	discharged	#REF!
834	Maddaloni Alfredo	2	37	Missing	Missing		36	14	83	130	90	99	0	15	No	No	No	No	No	No	No	No	No	No	No	No	0	0	0	0	0	0	0	0	0	384	92		239	18	18	0.65681	1	discharged	#REF!	215	14	19	0.552732
835	Maddaloni Alfredo	1	39	Missing	Missing		36.1	14	84	115	70	95	0	15	No	No	No	No	No	No	No	No	No	No	No	No	0	0	0	0	0	0	0	0	0	474	97		474	13	25	0.213924	1	discharged	#REF!	246	14	35	0.375166
836	Maddaloni Alfredo	2	25	Missing	Missing		36	14	95	130	70		0	15	No	No	No	No	No	No	No	No	No	No	No	No	0	0	0	0	0	0	0	0	0	290	87		248	18	19	0.416279	1	discharged	#REF!
837	Maddaloni Alfredo	2	55	Missing	Missing		36	14	79	145	80	100	0	15	No	No	No	No	No	No	No	No	No	No	No	No	0	0	0	0	0	0	0	0	0	234	88		408	20	14	0.720557	1	discharged	#REF!
838	Maddaloni Alfredo	1	59	Missing	Missing		36	18	90	130	80	93	1	15	Yes	No	No	No	No	No	No	Nasal Cannula/ Glasses/ Venturi Mask	Nasal Cannula/ Glasses/ Venturi Mask	Nasal Cannula/ Glasses/ Venturi Mask	Nasal Cannula/ Glasses/ Venturi Mask	Nasal Cannula/ Glasses/ Venturi Mask	0	0	0	0	0	0	1	0	0	518	86		362	22	51	0.502089	1	discharged	#REF!	139	19	25	1.61295
839	Maddaloni Alfredo	2	32	Yes	Missing		36	14	96	100	70		0	15	No	No	No	No	No	No	No	No	No	No	No	No	0	0	0	0	0	0	0	0	0	310	96	4.1	319	23	19	0.52931	1	discharged	#REF!	327
840	Maddaloni Alfredo	1	55	Yes	Missing		36	14	80	130	80	99	0	15	No	No	No	No	No	No	No	No	No	No	No	No	0	0	0	0	0	0	0	0	0	413	100	4.29	363	12	17	0.440974	1	discharged	#REF!	266	14	19	0.664098
841	Maddaloni Alfredo	1	53	Missing	Missing		36	26	85	150	70	93	3	15	No	No	Yes	Yes	No	No	Yes	Oti	Oti	Niv	Niv	Niv	0	0	0	0	1	0	0	0	0		62	2.98	151	52	64	2.28146	2	dead	#REF!	104	74	98	3.80944
842	Maddaloni Alfredo	2	76	Missing	Missing		36	14	76	120	85	99	0	15	No	No	No	No	No	No	No	No	No	No	No	No	1	0	1	1	0	0	0	0	0	310	100		129	18	18	2.49954	2	discharged	#REF!	194	18	22	1.50339
843	Maddaloni Alfredo	2	33	Missing	Missing		36	14	80	120	55	97	0	15	No	No	No	No	No	No	No	No	No	No	No	No	1	0	0	0	0	0	0	0	0	310	82		146	21	12	1.37022	1	discharged	#REF!	185	27	22	1.02682
844	Maddaloni Alfredo	1	39	Missing	Missing		36	16	95	120	80	98	0	15	No	No	No	No	No	No	No	No	No	No	No	No	0	0	0	0	0	0	0	0	0	333	94		504	28	58	0.284497	1	discharged	#REF!
845	Maddaloni Alfredo	1	58	Missing	Missing		35.6	18	80	120	70	98	0	15	No	No	No	No	No	No	No	No	No	No	No	No	0	0	0	0	0	0	0	0	0	894	69		410	22	65	0.38602	1	discharged	#REF!	531	16	40	0.276327
846	Maddaloni Alfredo	1	63	Missing	Missing		37	30	114	120	70	93	3	15	No	Yes	Yes	Yes	No	No	Yes	Oti	Oti			Oti	0	0	1	0		0	0	0	0	506	77	3.39	234	38	28	1.93343	2	dead	#REF!	250	38	28	1.80969
847	Maddaloni Alfredo	1	31	Missing	Missing		36.1	18	88	120	80	98	0	15	No	No	No	No	No	No	No	No	No	No	No	No	0	0	0	0	0	0	0	0	0	223	107	4.9	233	31	55	0.556143	1	discharged	#REF!
849	Maddaloni	2 - Female	26	Missing	Missing		36	15	88	110	60	98	absent	15	No	No	No	No	No	No	No	No	No	No	No	No	2 - no	2 - no	2 - no	2 - no	1 - yes	2 - no	2 - no	No	2 - no	163	82		241000	21	18	0.533998	1	discharged	#REF!	219000	12	21	0.310886
850	Maddaloni	2 - Female	29	Missing	Missing		36	16	72	120	80		absent	15	No	No	No	No	No	No	No	No	No	No	No	No	2 - no	2 - no	2 - no	2 - no	1 - yes	2 - no	2 - no	No	2 - no	314	82		433000	15	16	0.251155	1	discharged	#REF!
851	Maddaloni	1 - Male	26	Missing	Missing		36	15	87	115	85	98	absent	15	No	No	No	No	No	No	No	No	No	No	No	No	2 - no	2 - no	2 - no	2 - no	2 - no	2 - no	2 - no	No	2 - no	211	87		205000	28	36	0.59187	1	discharged	#REF!
853	Maddaloni	2 - Female	29	Missing	Missing		36	15	80	110	80	96	absent	15	Yes	No	No	No	No	No	No	Nasal Cannula/ Glasses/ Venturi Mask	Nasal Cannula/ Glasses/ Venturi Mask	Nasal Cannula/ Glasses/ Venturi Mask	Nasal Cannula/ Glasses/ Venturi Mask	Nasal Cannula/ Glasses/ Venturi Mask	2 - no	2 - no	2 - no	2 - no	2 - no	2 - no	2 - no	No	2 - no									discharged	#REF!
854	Maddaloni	2 - Female	18	Missing	Missing		36	15	87	110	75	96	absent	15	Yes	Yes	No	No	No	No	No	Nasal Cannula/ Glasses/ Venturi Mask	Nasal Cannula/ Glasses/ Venturi Mask	Nasal Cannula/ Glasses/ Venturi Mask	Nasal Cannula/ Glasses/ Venturi Mask	Nasal Cannula/ Glasses/ Venturi Mask	2 - no	2 - no	2 - no	2 - no	2 - no	2 - no	2 - no	No	2 - no	218	89		38000	14	10	2.09709	2	discharged	#REF!
855	Malattie Infettive Covid Vanvitelli, Napoli	2	70		1	7	36.5	14	86	130	90	97	0	15	No	No	No	No	No	No	No	No	No	No	No	No	1	0	1	0	2	0	0	0	0	461	96	4.1	343	20	15	1.05387	1	discharged	#REF!	126	40	60	2.86888
856	Malattie Infettive Covid Vanvitelli, Napoli	1	32	1	0		36	18	78	120	60	98	0	15	No	No	No	No	No	No	No	No	No	No	No	No	0	0	0	0	0	0	1	0	0	320	86	4.3	191	16	32	0.473873	1	discharged	#REF!	189	32	105	0.528742
857	Malattie Infettive Covid Vanvitelli, Napoli	1	41				36.3	16	80	120	80	98	0	15	No	No	No	No	No	No	No	No	No	No	No	No	0	0	1	0	0	0	0	0	0		74	4.1	162	45	50	1.61063	2	discharged	#REF!	196	42	111	0.833903
858	Malattie Infettive Covid Vanvitelli, Napoli	2	70	1	0		36	25	64	170	90	90	1	15	Missing	Missing	Missing	No	No	Missing	Missing	Nasal Cannula/ Glasses/ Venturi Mask	Nasal Cannula/ Glasses/ Venturi Mask	Niv	Niv	Niv	1	0	1	0	0	0	0	0	0	574	96	3.5	358	54	68	1.28043	1	discharged	#REF!	329	27	99	0.577362
859	Malattie Infettive Covid Vanvitelli, Napoli	1	68				35.3	18	80	150	90	93	0	15	Missing	Missing	Missing	No	No	Missing	Missing	Nasal Cannula/ Glasses/ Venturi Mask	Nasal Cannula/ Glasses/ Venturi Mask	Niv	Niv	Niv	0	0	1	1	0	0	0	0	0	922		2.1	154	24	32	1.87337	2	discharged	#REF!	121	67	152	3.05405
860	Malattie Infettive Covid Vanvitelli, Napoli	1	74	1			36.9	26	67	143	77	92	2	15	Missing	Missing	Missing	No	No	Missing	Missing	Nasal Cannula/ Glasses/ Venturi Mask	Nasal Cannula/ Glasses/ Venturi Mask	Nasal Cannula/ Glasses/ Venturi Mask	Nasal Cannula/ Glasses/ Venturi Mask	Nasal Cannula/ Glasses/ Venturi Mask	0	0	1	0	0	0	0	0	0	570	1.21	3.6	414	37	142	0.554995	1	discharged	#REF!	284	22	43	0.874182
861	Malattie Infettive Covid Vanvitelli, Napoli	1	38				36	18	85	120	85	97	0	15	Missing	Missing	Missing	No	No	Missing	Missing						0	0	0	0	0	0	0	0	0	511	83	4.2	190	31	34	1.06329	1	discharged	#REF!	330	97	167	0.864337
862	Malattie Infettive Covid Vanvitelli, Napoli	1	41				36	24	90	140	90	96	1	15	Missing	Missing	Missing	No	No	Missing	Missing	Nasal Cannula/ Glasses/ Venturi Mask	Nasal Cannula/ Glasses/ Venturi Mask	Nasal Cannula/ Glasses/ Venturi Mask	Nasal Cannula/ Glasses/ Venturi Mask	Nasal Cannula/ Glasses/ Venturi Mask	0	0	1	0	2	0	0	0	0	1000		4.5	209	34	35	1.12741	1	discharged	#REF!	347	30	130	0.310888
863	Malattie Infettive Covid Vanvitelli, Napoli	1	56				35	20	72	130	55	96	0	15	Missing	Missing	Missing	No	No	Missing	Missing						1	0	0	0	2	0	0	0	0			3.5	630	41	32	0.644253	1	discharged	#REF!	186	54	59	2.11662
864	Malattie Infettive Covid Vanvitelli, Napoli	2	64	0			36	19	75	130	70	95	1	15	Missing	Missing	Missing	No	No	Missing	Missing	Nasal Cannula/ Glasses/ Venturi Mask	Nasal Cannula/ Glasses/ Venturi Mask	Nasal Cannula/ Glasses/ Venturi Mask	Nasal Cannula/ Glasses/ Venturi Mask	Nasal Cannula/ Glasses/ Venturi Mask	0	0	0	0	2	0	0	0	0	715		3.6	376	20				discharged	#REF!	312	17	62	0.442872
865	Malattie Infettive Covid Vanvitelli, Napoli	1	60	1			37	20	82	170	80	98	0	15	Missing	Missing	Missing	No	No	Missing	Missing						0	0	0	1		0	0	0	0	710	76	3.6	159	21	26	1.55413	2	discharged	#REF!	241	40	50	1.40835
866	Malattie Infettive Covid Vanvitelli, Napoli	1	61				36.3	14	82	150	90	95	1	15	Missing	Missing	Missing	No	No	Missing	Missing	Nasal Cannula/ Glasses/ Venturi Mask	Nasal Cannula/ Glasses/ Venturi Mask	Nasal Cannula/ Glasses/ Venturi Mask	Nasal Cannula/ Glasses/ Venturi Mask	Nasal Cannula/ Glasses/ Venturi Mask	0	0	1	0	0	0	0	0	0			4.6	282	18	27	0.749327	1	discharged	#REF!	267	26	53	0.815932
867	Malattie Infettive Covid Vanvitelli, Napoli	1	52				36.8	19	79	127	80	97	1	15	Missing	Missing	Missing	No	No	Missing	Missing						0	0	0	0	0	0	0	0	0	534	81	3.9	170	49	89	1.58875	2	discharged	#REF!	294	12	30	0.387504
868	Malattie Infettive Covid Vanvitelli, Napoli	2	47				35.1	18	110	150	95	97	1	15	Missing	Missing	Missing	No	No	Missing	Missing						0	0	0	0	0	0	0	0	0	505		4.6	270	32				discharged	#REF!	259	28	75	0.586713
869	Malattie Infettive Covid Vanvitelli, Napoli	1	34				35.9	26	83	115	85	98	1	15	Missing	Missing	Missing	No	No	Missing	Missing	Nasal Cannula/ Glasses/ Venturi Mask	Nasal Cannula/ Glasses/ Venturi Mask	Nasal Cannula/ Glasses/ Venturi Mask	Nasal Cannula/ Glasses/ Venturi Mask	Nasal Cannula/ Glasses/ Venturi Mask	0	0	1	1	0	0	0	0	0	900		4.1	233	15				discharged	#REF!	155	21	61	0.589796
870	Malattie Infettive Covid Vanvitelli, Napoli	1	61	1			38.7	24	70	160	80	94	1	15	Missing	Missing	Missing	No	No	Missing	Missing	Nasal Cannula/ Glasses/ Venturi Mask	Nasal Cannula/ Glasses/ Venturi Mask	Nasal Cannula/ Glasses/ Venturi Mask	Nasal Cannula/ Glasses/ Venturi Mask	Nasal Cannula/ Glasses/ Venturi Mask	0	0	1	1		0	0	0	0	673		4.3	165	32				discharged	#REF!	198	38	100	1.17071
871	Malattie Infettive Covid Vanvitelli, Napoli	1	67				36.6	20	71	130	70	90	1	15	Missing	Missing	Missing	No	No	Missing	Missing	Nasal Cannula/ Glasses/ Venturi Mask	Nasal Cannula/ Glasses/ Venturi Mask	Nasal Cannula/ Glasses/ Venturi Mask	Nasal Cannula/ Glasses/ Venturi Mask	Nasal Cannula/ Glasses/ Venturi Mask	0	0	1	1	0	0	0	0	0	671	92	4.2	611	28	32	0.542771	1	discharged	#REF!
872	Malattie Infettive Covid Vanvitelli, Napoli	1	61				37.2	18	80	120	80	95	1	15	Missing	Missing	Missing	No	No	Missing	Missing						0	0	0	0	0	0	0	0	0	673		3.7	163	18				discharged	#REF!	299	18	38	0.595716
873	Malattie Infettive Covid Vanvitelli, Napoli	1	54				36.4	20	88	130	80	96	2	15	Missing	Missing	Missing	No	No	Missing	Missing	Nasal Cannula/ Glasses/ Venturi Mask	Nasal Cannula/ Glasses/ Venturi Mask	Nasal Cannula/ Glasses/ Venturi Mask	Nasal Cannula/ Glasses/ Venturi Mask	Nasal Cannula/ Glasses/ Venturi Mask	0	0	0	0		0	0	0	0		71	4.8	261	22	26	0.892667	1	discharged	#REF!	293	29
874	Malattie Infettive Covid Vanvitelli, Napoli	1	45				37.6	35	92	143	85	91	1	15	Missing	Missing	Missing	No	No	Missing	Missing						0	0	1	0	0	0	0	0	0	673		3.9	191	17				discharged	#REF!	294	32	61	0.627119
875	malattie infettive covid vanvitelli - Napoli	Male	70				36	28	90	120	60	96	Mild	15	yes	no	no			no	no	Nasal Cannula/ Glasses/ Venturi Mask	Nasal Cannula/ Glasses/ Venturi Mask	Nasal Cannula/ Glasses/ Venturi Mask	Nasal Cannula/ Glasses/ Venturi Mask	Nasal Cannula/ Glasses/ Venturi Mask	yes	no	yes	yes	no	no	no	yes	no	542	12.3	3	140000	22				discharged	#REF!	185000	61	11	6.95921
876	malattie infettive covid vanvitelli - Napoli	Female	66				37	20	68	114	56	95	Moderate	15	yes	yes	no			no	no	Nasal Cannula/ Glasses/ Venturi Mask	Nasal Cannula/ Glasses/ Venturi Mask	Nasal Cannula/ Glasses/ Venturi Mask	Nasal Cannula/ Glasses/ Venturi Mask	Nasal Cannula/ Glasses/ Venturi Mask	no	no	no	no		no	no	no	no	408	11	4.4	161000	25	32	1.81169	2	discharged	#REF!	327000	40	73	0.944919
877	malattie infettive covid vanvitelli - Napoli	Female	34				36.5	19	86	115	70	98	Mild	15	yes	no	no			no	no	Nasal Cannula/ Glasses/ Venturi Mask	Nasal Cannula/ Glasses/ Venturi Mask	Nasal Cannula/ Glasses/ Venturi Mask	Nasal Cannula/ Glasses/ Venturi Mask	Nasal Cannula/ Glasses/ Venturi Mask	no	no	no	no	ex	no	no	no	no	483	10.8	3.4	437000	13				discharged	#REF!	509000	18	35	0.203236
878	malattie infettive covid vanvitelli - Napoli	Female	75				36.9	18	87	150	80	99	Absent	15	yes	yes	no			no	no	Nasal Cannula/ Glasses/ Venturi Mask	Nasal Cannula/ Glasses/ Venturi Mask	Nasal Cannula/ Glasses/ Venturi Mask	Nasal Cannula/ Glasses/ Venturi Mask	Nasal Cannula/ Glasses/ Venturi Mask	no	no	yes	no	no	yes	no	no	no	260	12.8	3.3	57000	77	37	16.6562	3	discharged	#REF!	81000	20	21	4.04107
879	malattie infettive covid vanvitelli - Napoli	Male	79				36.1	15	70	130	80	96	Absent	15	no	no	no			no	no	No	No	No	No	No	yes	no	yes	no	no	no	no	no	no	231	13.8	3.9	161000	22	17	2.61818	2	discharged	#REF!	215000	24	22	1.88013
880	malattie infettive covid vanvitelli - Napoli	Female	65				36	18	80	120	80	95	Absent	15	yes	no	no			no	no	Nasal Cannula/ Glasses/ Venturi Mask	Nasal Cannula/ Glasses/ Venturi Mask	Nasal Cannula/ Glasses/ Venturi Mask	Nasal Cannula/ Glasses/ Venturi Mask	Nasal Cannula/ Glasses/ Venturi Mask	no	no	yes	no	no	no	no	no	yes	442	11.1	3.8	283000	33	40	1.19843	1	discharged	#REF!	377000	22	52	0.526009
881	malattie infettive covid vanvitelli - Napoli	Female	63				36.1	22	78	110	70	95	Moderate	15	yes	no	no			yes	no	Nasal Cannula/ Glasses/ Venturi Mask	Niv	Niv	Niv	Niv	no	no	yes	no	no	no	no	no	no	373	11.3	3.7	183000	38	102	1.29531	1	discharged	#REF!	227000	14
882	malattie infettive covid vanvitelli - Napoli	Male	50				38.1	23	93	140	75	97	Moderate	15	yes	yes	no			yes	no	Nasal Cannula/ Glasses/ Venturi Mask	Niv	Nasal Cannula/ Glasses/ Venturi Mask	Niv	Niv	no	no	no	no	no	no	no	no	yes	698	12.1	3.9	218000	39	131	0.781524	1	discharged	#REF!	315000	29	77	0.52458
883	malattie infettive covid vanvitelli - Napoli	Female	55				36.2	20	84	120	80	92	Mild	15	yes	no	no			yes	no	Nasal Cannula/ Glasses/ Venturi Mask	Niv	Nasal Cannula/ Glasses/ Venturi Mask	Niv	Niv	no	no	no	no	no	no	no	no	no	373	11.3	3.8	154000	56	54	2.72166	2	discharged	#REF!	250000	28	83	0.676148
884	malattie infettive covid vanvitelli - Napoli	Male	68				36	19	71	150	78	93	Mild	15	yes	yes	no			yes	no	Nasal Cannula/ Glasses/ Venturi Mask	Niv	Nasal Cannula/ Glasses/ Venturi Mask	Niv	Niv	yes	no	yes	yes	yes	no	yes	no	yes	494	10.7	3.5	192000	25	30	1.61654	2	discharged	#REF!	113000	32	99	1.93536
885	malattie infettive covid vanvitelli - Napoli	Female	68				36.1	20	80	130	70	93	Mild	15	yes	no	no			no	no	Nasal Cannula/ Glasses/ Venturi Mask	Nasal Cannula/ Glasses/ Venturi Mask	Nasal Cannula/ Glasses/ Venturi Mask	Nasal Cannula/ Glasses/ Venturi Mask	Nasal Cannula/ Glasses/ Venturi Mask	no	no	no	no		no	no	no	no	322	11.4	3.7	204000	18	10	1.89737	2	discharged	#REF!	253000	17	15	1.17975
886	malattie infettive covid vanvitelli - Napoli	Male	69				36	23	90	120	70	95	Moderate	15	yes	yes	no			yes	no	Nasal Cannula/ Glasses/ Venturi Mask	Niv	Niv	Niv	Niv	no	no	yes	no		no	no	no	no	855	11.8	4.2	471000	48	43	1.07235	1	discharged	#REF!	376000	34	65	0.773898
887	malattie infettive covid vanvitelli - Napoli	Male	55				37	18	89	150	90	94	Moderate	15	yes	no	no			yes	no	Nasal Cannula/ Glasses/ Venturi Mask	Niv	Niv	Niv	Niv	no	no	no	no		no	no	no	no	693	12.2	4.2	383000	29				discharged	#REF!	426000	14	24	0.368957
889	malattie infettive covid vanvitelli - Napoli	Male	75				36.2	28	72	130	78	97	Mild	15	yes	yes	no			no	no	Nasal Cannula/ Glasses/ Venturi Mask	Nasal Cannula/ Glasses/ Venturi Mask	Nasal Cannula/ Glasses/ Venturi Mask	Nasal Cannula/ Glasses/ Venturi Mask	Nasal Cannula/ Glasses/ Venturi Mask	no	yes	yes	yes		no	no	no	yes	753	14.5	3.6	186000	11	16	1.10887	1	discharged	#REF!	207000	11	25	0.797101
890	malattie infettive covid vanvitelli - Napoli	Male	43				36	19	80	132	85	95	Mild	15	yes	yes	no			yes	no	Nasal Cannula/ Glasses/ Venturi Mask	Niv	Nasal Cannula/ Glasses/ Venturi Mask	Niv	Niv	no	no	yes	no	ex	no	no	no	no	657	13	4.2	278000	68	88	1.12122	1	discharged	#REF!	419000	29	90	0.313712
891	malattie infettive covid vanvitelli - Napoli	Male	74				36.1	20	79	110	67	96	Mild	15	yes	yes	no			yes	no	Nasal Cannula/ Glasses/ Venturi Mask	Niv	Nasal Cannula/ Glasses/ Venturi Mask	Niv	Niv	no	no	no	no	ex	no	no	no	no			4.2	226000	71	62	2.95247	2	discharged	#REF!	255000	36	42	1.61202
892	malattie infettive covid vanvitelli - Napoli	Male	60				36	17	95	102	59	95	Absent	15	no	no	no			no	no	No	No	No	No	No	no	no	yes	yes		no	no	no	no	620	11.9	4	154000	16	27	1.19969	1	discharged	#REF!	207000	35	77	1.15612
893	malattie infettive covid vanvitelli - Napoli	Male	57				35	20	93	135	80	94	Moderate	15	yes	no	no			yes	no	Nasal Cannula/ Glasses/ Venturi Mask	Niv	Niv	Niv	Niv	no	no	yes	no	no	no	no	no	no	854	14.4	3.5	359000	28	54	0.604981	1	discharged	#REF!	416000	22	93	0.312581
894	malattie infettive covid vanvitelli - Napoli	Male	61				36	18	51	137	84	97	Moderate	15	yes	no	no	Yes		yes	no	Nasal Cannula/ Glasses/ Venturi Mask	Niv	Niv	Niv	Niv	no	no	yes	no	ex	no	no	no	no	638	12.7	2.9	510000	27	40	0.510615	1	discharged	#REF!	725000	16	33	0.234345
895	malattie infettive covid vanvitelli - Napoli	Female	61	yes	no		36	22	71	129	68	95	Moderate	15	yes	no	no			yes	no	Nasal Cannula/ Glasses/ Venturi Mask	Niv	Niv	Niv	Niv	yes	no	yes	yes		no	no	no	no	432	13.2	4.2	229000	27	26	1.41049	1	discharged	#REF!	449000	19	49	0.368756
896	malattie infettive covid vanvitelli - Napoli	Female	78				36.2	20	77	123	61	93	Moderate	15	yes	no	no			yes	no	Nasal Cannula/ Glasses/ Venturi Mask	Niv	Niv	Niv	Niv	no	no	yes	yes		no	no	no	no	300	12.6	3.3	193000	36	53	1.99849	2	discharged	#REF!	254000	25	59	0.999482
897	malattie infettive covid vanvitelli - Napoli	Male	62				36	18	68	146	86	98	Moderate	15	yes	yes	no			yes	no	Nasal Cannula/ Glasses/ Venturi Mask	Niv	Nasal Cannula/ Glasses/ Venturi Mask	Niv	Niv	no	no	no	no		no	no	no	no				216000	40	39	1.83851	2	discharged	#REF!	258000	53	75	1.47068
898	malattie infettive covid vanvitelli - Napoli	Female	59				36	30	61	108	61	96	Moderate	15	yes	yes	no			yes	no	Nasal Cannula/ Glasses/ Venturi Mask	Niv	Nasal Cannula/ Glasses/ Venturi Mask	Niv	Niv	no	no	yes	no		no	no	no	no	343	10.9	3.9	398000	26	50	0.545076	1	discharged	#REF!	323000	18	43	0.501404
899	malattie infettive covid vanvitelli - Napoli	Male	78				36.2	20	60	115	60	93	Mild	12	yes	no	no			no	no	Nasal Cannula/ Glasses/ Venturi Mask	Nasal Cannula/ Glasses/ Venturi Mask	Nasal Cannula/ Glasses/ Venturi Mask	Nasal Cannula/ Glasses/ Venturi Mask	Nasal Cannula/ Glasses/ Venturi Mask	no	no	yes	yes		no	no	no	no	517	11.9	3.1	116000	19	13	3.54339	3	discharged	#REF!	116000	14	24	1.92158
900	malattie infettive covid vanvitelli - Napoli	Male	82				36	18	81	160	80	99	Absent	15	no	no	no			no	no	No	No	No	No	No	yes	yes	yes	yes		no	yes	no	yes	601	11.1	3	230000	23	8	2.89914	2	discharged	#REF!	353000	9	5	0.934968
901	malattie infettive covid vanvitelli - Napoli	Male	49				37	20	74	130	70	96	Mild	15	yes	yes	no			yes	no	Nasal Cannula/ Glasses/ Venturi Mask	Niv	Nasal Cannula/ Glasses/ Venturi Mask	Niv	Niv	no	no	no	no	no	no	no	no	no	638	13.1	4	165000	42	62	1.58404	2	discharged	#REF!	245000	35	67	0.855186
902	malattie infettive covid vanvitelli - Napoli	Female	73				36	20	84	120	66	99	Mild	15	yes	yes	no			yes	no	Nasal Cannula/ Glasses/ Venturi Mask	Niv	Nasal Cannula/ Glasses/ Venturi Mask	Niv	Niv	no	no	yes	no			no	no	yes	769	11.3	3.6	264000	26	25	1.43788	1	discharged	#REF!	329000	25	46	0.817877
903	malattie infettive covid vanvitelli - Napoli	Female	78				35	22	72	133	61	94	Absent	15	yes	no	no			no	no	Nasal Cannula/ Glasses/ Venturi Mask	Nasal Cannula/ Glasses/ Venturi Mask	Nasal Cannula/ Glasses/ Venturi Mask	Nasal Cannula/ Glasses/ Venturi Mask	Nasal Cannula/ Glasses/ Venturi Mask	yes	no	yes	yes		no	no	no	no	433	12	4.1	88000	21	14	4.9747	3	discharged	#REF!	194000	11	23	0.922193
904	malattie infettive covid vanvitelli - Napoli	Male	50				36	20	70	128	90	95	Severe	15	yes	no	no	Yes		yes	no	Nasal Cannula/ Glasses/ Venturi Mask	Niv	Niv	Niv	Niv	no	no	yes	yes	ex	no	no	no	no	693	11.2	4	160000	19				discharged	#REF!	293000	28	88	0.509353
905	malattie infettive covid vanvitelli - Napoli	Male	60	yes	no	13	37.4	20	81	120	70	96	Absent	15	yes	no	no			no	no	Nasal Cannula/ Glasses/ Venturi Mask	Nasal Cannula/ Glasses/ Venturi Mask	Nasal Cannula/ Glasses/ Venturi Mask	Nasal Cannula/ Glasses/ Venturi Mask	Nasal Cannula/ Glasses/ Venturi Mask	no	no	yes	yes	ex	no	no	no	no	442	13	4.1	151000	34	30	2.46657	2	discharged	#REF!	137000
906	malattie infettive covid vanvitelli - Napoli	Female	60				36	20	75	158	81	98	Moderate	15	yes	yes	no			no	no	Nasal Cannula/ Glasses/ Venturi Mask	Nasal Cannula/ Glasses/ Venturi Mask	Nasal Cannula/ Glasses/ Venturi Mask	Nasal Cannula/ Glasses/ Venturi Mask	Nasal Cannula/ Glasses/ Venturi Mask	no	no	yes	no		no	no	no	no	640	11.3	3.7	357000	17	22	0.609145	1	discharged	#REF!	339000	25	90	0.466413
907	malattie infettive covid vanvitelli - Napoli	Female	48	yes	no		37	26	90	145	80	95	Moderate	15	yes	yes	no	Yes		yes	no	Nasal Cannula/ Glasses/ Venturi Mask	Niv	Niv	Niv	Niv	no	no	yes	no		no	no	no	no	679	12.2	3.5	248000	23	18	1.04926	1	discharged	#REF!	344000	12	53	0.229999
908	malattie infettive covid vanvitelli - Napoli	Female	68				36	18	88	145	80	94	Mild	15	yes	no	no			no	no	Nasal Cannula/ Glasses/ Venturi Mask	Nasal Cannula/ Glasses/ Venturi Mask	Nasal Cannula/ Glasses/ Venturi Mask	Nasal Cannula/ Glasses/ Venturi Mask	Nasal Cannula/ Glasses/ Venturi Mask	no	no	no	no		no	no	no	no	373	13.1	3.9	311000	13	34	0.487475	1	discharged	#REF!	296000	16	24	0.750294
909	malattie infettive covid vanvitelli - Napoli	Male	55				37.5	19	86	110	70	97	Mild	15	yes	yes	no			no	no	Nasal Cannula/ Glasses/ Venturi Mask	Nasal Cannula/ Glasses/ Venturi Mask	Nasal Cannula/ Glasses/ Venturi Mask	Nasal Cannula/ Glasses/ Venturi Mask	Nasal Cannula/ Glasses/ Venturi Mask	no	no	no	no	ex	no	no	no	no	482	12.9	3.8	161000	38	68	1.57422	2	discharged	#REF!	247000	21	38	0.758566
910	malattie infettive covid vanvitelli - Napoli	Male	48				36.1	16	75	125	63	95	Absent	15	yes	no	no			yes	no	Nasal Cannula/ Glasses/ Venturi Mask	Niv	Nasal Cannula/ Glasses/ Venturi Mask	Niv	Niv	no	no	yes	no	yes	no	no	no	no	571	12.4	4.3	167000	18	24	1.05607	1	discharged	#REF!	266000	44	45	1.1836
911	malattie infettive covid vanvitelli - Napoli	Female	56				36	17	80	160	90	99	Moderate	15	yes	yes	no			yes	no	Nasal Cannula/ Glasses/ Venturi Mask	Niv	Nasal Cannula/ Glasses/ Venturi Mask	Niv	Niv	no	no	yes	no	no	yes	no	no	no	587	12.5	3.9	266000	29	52	0.846648	1	discharged	#REF!	336000	12	43	0.304997
912	malattie infettive covid vanvitelli - Napoli	Female	74				36.1	18	69	120	75	97	Mild	15	yes	no	no			yes	no	Nasal Cannula/ Glasses/ Venturi Mask	Niv	Nasal Cannula/ Glasses/ Venturi Mask	Niv	Niv	no	no	yes	no	no	no	no	no	no	409	10.5	4.2	263000	28	43	1.20143	1	discharged	#REF!	392000	17	58	0.421386
913	malattie infettive covid vanvitelli - Napoli	Female	40				36.2	16	80	120	50	99	Absent	15	no	no	no			no	no	No	No	No	No	No	no	no	no	no	no	no	no	no	no	279	11.8	4.6	577000	17				discharged	#REF!
914	malattie infettive covid vanvitelli - Napoli	Male	52				35.8	18	66	135	90	97	Mild	15	yes	yes	no			no	no	Nasal Cannula/ Glasses/ Venturi Mask	Nasal Cannula/ Glasses/ Venturi Mask	Nasal Cannula/ Glasses/ Venturi Mask	Nasal Cannula/ Glasses/ Venturi Mask	Nasal Cannula/ Glasses/ Venturi Mask	no	no	no	no	yes	no	no	no	no	494	11.2	4	154000	58	119	1.7953	2	discharged	#REF!	171000	40	128	1.07513
915	odm	Male	88	no	yes	3	38	28	120	120	70	96	Mild	15	no	yes	no			yes	no	Nasal Cannula/ Glasses/ Venturi Mask	Niv	Nasal Cannula/ Glasses/ Venturi Mask	Niv	Niv	no		yes	no	no	no	no	no	no	479	75	3.73	65	17	17	5.58205	3	discharged	#REF!
916	odm	Female	83	no	yes	5	36	20	65	120	66	98	Mild	14	no	yes				yes	no	Nasal Cannula/ Glasses/ Venturi Mask	Niv	Nasal Cannula/ Glasses/ Venturi Mask	Niv	Niv	no	yes	yes	no	no	no	no	no	no									discharged	#REF!	97
917	odm	Female	76	yes	no		37	23	80	140	70	97	Mild	13	no	yes				yes	no	Nasal Cannula/ Glasses/ Venturi Mask	Niv	Nasal Cannula/ Glasses/ Venturi Mask	Niv	Niv	yes		yes		yes			no	no									discharged	#REF!	241	12	19	0.868162
918	odm	Male	82	no	yes	9	38	25	100	150	79	94	Mild	15	no	yes				yes	no	Nasal Cannula/ Glasses/ Venturi Mask	Niv	Nasal Cannula/ Glasses/ Venturi Mask	Niv	Niv	no				no			no	no									discharged	#REF!
919	odm	Male	81	no	yes	8	38	26	97	160	90	95	Mild	14	no	no	no			no	no	No	No	No	No	No	yes	no	yes	no	no	no	no	no	no	450	74	3.4	120	34	56	3.06682	2	discharged	#REF!	256	55	45	2.59419
920	odm	Male	66	no	yes	7	37	30	86	100	60	93	Mild	13	yes	no	no			no	no	Nasal Cannula/ Glasses/ Venturi Mask	Nasal Cannula/ Glasses/ Venturi Mask	Nasal Cannula/ Glasses/ Venturi Mask	Nasal Cannula/ Glasses/ Venturi Mask	Nasal Cannula/ Glasses/ Venturi Mask	yes	no	yes	no	no	no	no	no	no									discharged	#REF!
921	odm	Male	57	yes	no		38	24	95	160	100	92	Mild	12	no	yes				yes	no	Nasal Cannula/ Glasses/ Venturi Mask	Niv	Nasal Cannula/ Glasses/ Venturi Mask	Niv	Niv	yes	yes	yes	no	yes	no	yes	yes	no				115	206	111	9.69132	3	dead	#REF!	79	478	957	11.1486
922	odm	Male	77	yes	no		37	22	65	180	110	91	Mild	15	no	yes				yes	no	Nasal Cannula/ Glasses/ Venturi Mask	Niv	Nasal Cannula/ Glasses/ Venturi Mask	Niv	Niv	yes				no			no	no									dead	#REF!	145	450	720	8.90572
923	odm	Female	79	no	yes	8	38	24	100	130	70	93	Mild	14	no	yes				yes	no	Nasal Cannula/ Glasses/ Venturi Mask	Niv	Nasal Cannula/ Glasses/ Venturi Mask	Niv	Niv	no				yes			no	no									discharged	#REF!
924	odm	Male	85	no	yes	9	37	25	70	140	60	94	Mild	15	no	yes				yes	no	Nasal Cannula/ Glasses/ Venturi Mask	Niv	Nasal Cannula/ Glasses/ Venturi Mask	Niv	Niv	no				no			no	no									dead	#REF!
925	odm	Male	34	no	yes	10	39	29	110	110	70	98	Absent	15	no	yes				yes	no	Nasal Cannula/ Glasses/ Venturi Mask	Niv	Nasal Cannula/ Glasses/ Venturi Mask	Niv	Niv	no	yes	no	no	no	no	no	no	no				341	22	52	0.30419	1	discharged	#REF!
926	odm	Male	25	yes	no		38	24	120	110	70	94	Mild	15	no	yes	yes			yes	no	Niv	Niv	Niv	Niv	Niv	no	no	no	no	no	no	no	no	no									discharged	#REF!
927	odm	Male	69	yes	no		37	26	90	160	65	95	Mild	14	no	yes				no	yes	Oti	Oti	Oti	Oti	Oti	yes				no			no	no									discharged	#REF!
928	odm	Male	56	yes	no		38	27	95	155	50	92	Mild	15	no	yes				yes	no	Nasal Cannula/ Glasses/ Venturi Mask	Niv	Nasal Cannula/ Glasses/ Venturi Mask	Niv	Niv	no	yes			no			no	no				394	41	66	0.717305	1	discharged	#REF!
929	odm	Female	73	no	yes	2	37	16	80	145	60	95	Absent	15	no	yes				yes	no	Nasal Cannula/ Glasses/ Venturi Mask	Niv	Nasal Cannula/ Glasses/ Venturi Mask	Niv	Niv	yes				yes			no	no									discharged	#REF!
930	odm	Female	51	yes	no		39	18	97	130	80	90	Mild	14	no	yes				yes	no	Nasal Cannula/ Glasses/ Venturi Mask	Niv	Nasal Cannula/ Glasses/ Venturi Mask	Niv	Niv	yes				no			no	no									discharged	#REF!
931	odm	Male	65	no	yes	5	38	20	90	120	70	92	Mild	14	no	yes	yes			yes	no	Niv	Niv	Niv	Niv	Niv	no				no			no	no									discharged	#REF!
932	odm	Male	76	no	yes	4	37	23	80	130	60	94	Mild	13	yes	yes	no	No	No	yes	no	Nasal Cannula/ Glasses/ Venturi Mask	Niv	Niv	Niv	Niv	no				no			no	no									discharged	#REF!	100	40	76	3.48712
933	odm	Male	77	no	yes	3	38	20	90	140	90	94	Mild	15	no	yes				yes	no	Nasal Cannula/ Glasses/ Venturi Mask	Niv	Nasal Cannula/ Glasses/ Venturi Mask	Niv	Niv	no	yes	yes	yes	no	no	no	no	yes									discharged	#REF!
934	odm	Male	83	yes	yes	5	38	18	80	160	60	91	Mild	14	no	yes				yes	no	Nasal Cannula/ Glasses/ Venturi Mask	Niv	Nasal Cannula/ Glasses/ Venturi Mask	Niv	Niv	no	no	yes	no	no	no	yes	no	no	688	103		122	50	21	7.42299	3	discharged	#REF!
935	odm	Male	74	yes	yes	7	37	20	68	140	80	89	Mild	15	no	yes				yes	no	Nasal Cannula/ Glasses/ Venturi Mask	Niv	Nasal Cannula/ Glasses/ Venturi Mask	Niv	Niv	no				yes			no	no									discharged	#REF!
936	odm	Female	73	yes	yes	6	36	22	70	130	80	92	Mild	15	no	yes				yes	no	Nasal Cannula/ Glasses/ Venturi Mask	Niv	Nasal Cannula/ Glasses/ Venturi Mask	Niv	Niv	no				yes			no	no									discharged	#REF!
937	odm	Female	56	yes	no		38	25	90	115	75	87	Mild	14	no	yes				yes	no	Nasal Cannula/ Glasses/ Venturi Mask	Niv	Nasal Cannula/ Glasses/ Venturi Mask	Niv	Niv	no				no			no	no									discharged	#REF!
938	odm	Male	61	no	yes	8	38	24	100	150	100	92	Mild	15	no	yes				yes	no	Nasal Cannula/ Glasses/ Venturi Mask	Niv	Nasal Cannula/ Glasses/ Venturi Mask	Niv	Niv	no	no	no	yes	yes	no	yes	no	no				304	32	36	1.07018	1	discharged	#REF!
939	odm	Male	80	no	yes	8	39	26	110	150	60	87	Mild	14	no	yes				yes	no	Nasal Cannula/ Glasses/ Venturi Mask	Niv	Nasal Cannula/ Glasses/ Venturi Mask	Niv	Niv	no				no			no	no									discharged	#REF!
940	odm	Male	79	no	yes	10	37	22	80	140	80	88	Mild	13	no	yes				no	no	Nasal Cannula/ Glasses/ Venturi Mask	Nasal Cannula/ Glasses/ Venturi Mask	Nasal Cannula/ Glasses/ Venturi Mask	Nasal Cannula/ Glasses/ Venturi Mask	Nasal Cannula/ Glasses/ Venturi Mask	no				yes			no	no									discharged	#REF!
941	odm	Male	75	no	yes	7	38	27	90	156	55	90	Mild	14	no	yes				yes	no	Nasal Cannula/ Glasses/ Venturi Mask	Niv	Nasal Cannula/ Glasses/ Venturi Mask	Niv	Niv	no				no		no	no	no									discharged	#REF!
943	odm	Male	80	no	yes	7	36	20	80	120	80	88	Mild	14	no	yes				yes	no	Nasal Cannula/ Glasses/ Venturi Mask	Niv	Nasal Cannula/ Glasses/ Venturi Mask	Niv	Niv	no				no		no	no	no									discharged	#REF!
944	odm	Female	75	yes	no		38	25	96	90	50	93	Mild	13	no	yes				yes	no	Nasal Cannula/ Glasses/ Venturi Mask	Niv	Nasal Cannula/ Glasses/ Venturi Mask	Niv	Niv	yes		yes		no	yes	no	no	yes									discharged	#REF!
945	odm	Female	74	yes	no		36	20	69	80	50	92	Mild	13	no	yes				yes	no	Nasal Cannula/ Glasses/ Venturi Mask	Niv	Nasal Cannula/ Glasses/ Venturi Mask	Niv	Niv	yes				no		no	no	no									discharged	#REF!
946	odm	Female	53	yes	no		37	24	72	120	80	90	Mild	14	no	yes				yes	no	Nasal Cannula/ Glasses/ Venturi Mask	Niv	Nasal Cannula/ Glasses/ Venturi Mask	Niv	Niv	no				no		no	no	no									discharged	#REF!
947	odm	Female	60	yes	no		38	28	90	160	90	84	Mild	15	no	yes				yes	no	Nasal Cannula/ Glasses/ Venturi Mask	Niv	Nasal Cannula/ Glasses/ Venturi Mask	Niv	Niv	no				yes		yes	no	no									dead	#REF!
948	odm	Female	81	no	yes	6	39	28	100	140	70	88	Mild	14	no	yes				yes	no	Nasal Cannula/ Glasses/ Venturi Mask	Niv	Nasal Cannula/ Glasses/ Venturi Mask	Niv	Niv	no				no		no	no	no									discharged	#REF!
949	odm	Male	57	yes	no		36	20	79	120	70	90	Mild	14	no	yes				yes	no	Nasal Cannula/ Glasses/ Venturi Mask	Niv	Nasal Cannula/ Glasses/ Venturi Mask	Niv	Niv	no				yes		yes	no	no									discharged	#REF!
950	odm	Male	75	no	yes	8	37	18	85	130	60	93	Mild	15	no	yes				yes	no	Nasal Cannula/ Glasses/ Venturi Mask	Niv	Nasal Cannula/ Glasses/ Venturi Mask	Niv	Niv	no				no		no	no	no									dead	#REF!
951	odm	Male	73	no	yes	8	39	40	106	110	70	90	Severe	7	no	yes				yes	no	Nasal Cannula/ Glasses/ Venturi Mask	Niv	Nasal Cannula/ Glasses/ Venturi Mask	Niv	Niv	yes				no		no	no	no									discharged	#REF!
952	odm	Female	74	no	yes	5	38	28	104	120	88	92	Mild	15	no	yes				yes	no	Nasal Cannula/ Glasses/ Venturi Mask	Niv	Nasal Cannula/ Glasses/ Venturi Mask	Niv	Niv	no				no		no	no	no									discharged	#REF!
953	odm	Female	82	yes	no		37	20	90	140	60	88	Mild	14	no	yes				yes	no	Nasal Cannula/ Glasses/ Venturi Mask	Niv	Nasal Cannula/ Glasses/ Venturi Mask	Niv	Niv	no				no		no	no	no									discharged	#REF!
954	odm	Female	57	no	yes	7	36	18	70	135	70	89	Mild	13	no	yes				yes	no	Nasal Cannula/ Glasses/ Venturi Mask	Niv	Nasal Cannula/ Glasses/ Venturi Mask	Niv	Niv	no				no		no	no	no									discharged	#REF!
955	odm	Female	68	yes	no		38	30	90	120	50	91	Mild	14	no	yes				yes	no	Nasal Cannula/ Glasses/ Venturi Mask	Niv	Nasal Cannula/ Glasses/ Venturi Mask	Niv	Niv	no				no		no	no	no									discharged	#REF!
956	odm	Female	58	no	yes	9	39	28	98	110	60	92	Mild	14	no	yes				yes	no	Nasal Cannula/ Glasses/ Venturi Mask	Niv	Nasal Cannula/ Glasses/ Venturi Mask	Niv	Niv	no				no		no	no	no									discharged	#REF!
957	odm	Male	81	no	yes	10	37	24	75	120	60	92	Mild	15	no	yes				yes	no	Nasal Cannula/ Glasses/ Venturi Mask	Niv	Nasal Cannula/ Glasses/ Venturi Mask	Niv	Niv	no				no		no	no	no									discharged	#REF!
958	odm	Male	76	no	yes	11	38	26	100	114	60	89	Mild	14	no	yes				yes	no	Nasal Cannula/ Glasses/ Venturi Mask	Niv	Nasal Cannula/ Glasses/ Venturi Mask	Niv	Niv	no				yes		yes	no	no									discharged	#REF!
959	odm	Male	54	yes	no		39	30	110	120	50	94	Mild	13	no	yes					no	Nasal Cannula/ Glasses/ Venturi Mask	Nasal Cannula/ Glasses/ Venturi Mask	Nasal Cannula/ Glasses/ Venturi Mask	Nasal Cannula/ Glasses/ Venturi Mask	Nasal Cannula/ Glasses/ Venturi Mask	no				yes		yes	no	no									discharged	#REF!
960	odm	Female	82	yes	no		38	20	100	170	90	93	Mild	15	no	yes					no	Nasal Cannula/ Glasses/ Venturi Mask	Nasal Cannula/ Glasses/ Venturi Mask	Nasal Cannula/ Glasses/ Venturi Mask	Nasal Cannula/ Glasses/ Venturi Mask	Nasal Cannula/ Glasses/ Venturi Mask	no				yes		yes	no	no									discharged	#REF!
961	odm	Female	79	no	yes	7	37	18	90	150	100	92	Mild	14	no	yes					no	Nasal Cannula/ Glasses/ Venturi Mask	Nasal Cannula/ Glasses/ Venturi Mask	Nasal Cannula/ Glasses/ Venturi Mask	Nasal Cannula/ Glasses/ Venturi Mask	Nasal Cannula/ Glasses/ Venturi Mask	no				yes		yes	no	no									discharged	#REF!
962	odm	Male	59	no	yes	8	36	18	86	120	85	93	Mild	15	no	yes					no	Nasal Cannula/ Glasses/ Venturi Mask	Nasal Cannula/ Glasses/ Venturi Mask	Nasal Cannula/ Glasses/ Venturi Mask	Nasal Cannula/ Glasses/ Venturi Mask	Nasal Cannula/ Glasses/ Venturi Mask	no				no		no	no	no									discharged	#REF!
963	odm	Male	58	no	yes	9	36	16	70	110	60	92	Mild	14	no	yes					no	Nasal Cannula/ Glasses/ Venturi Mask	Nasal Cannula/ Glasses/ Venturi Mask	Nasal Cannula/ Glasses/ Venturi Mask	Nasal Cannula/ Glasses/ Venturi Mask	Nasal Cannula/ Glasses/ Venturi Mask	no				no		no	no	no									discharged	#REF!
964	odm	Male	67	no	yes	6	38	24	90	130	70	95	Mild	14	no	yes					no	Nasal Cannula/ Glasses/ Venturi Mask	Nasal Cannula/ Glasses/ Venturi Mask	Nasal Cannula/ Glasses/ Venturi Mask	Nasal Cannula/ Glasses/ Venturi Mask	Nasal Cannula/ Glasses/ Venturi Mask	no				no		no	no	no									discharged	#REF!
965	odm	Male	71	no	yes	6	39	26	95	110	75	93	Mild	13	no	yes					no	Nasal Cannula/ Glasses/ Venturi Mask	Nasal Cannula/ Glasses/ Venturi Mask	Nasal Cannula/ Glasses/ Venturi Mask	Nasal Cannula/ Glasses/ Venturi Mask	Nasal Cannula/ Glasses/ Venturi Mask	no				yes		yes	no	no									discharged	#REF!
966	odm	Female	75	yes	no	6	37.4	20	87	120	60	92	Mild	13	no	yes					no	Nasal Cannula/ Glasses/ Venturi Mask	Nasal Cannula/ Glasses/ Venturi Mask	Nasal Cannula/ Glasses/ Venturi Mask	Nasal Cannula/ Glasses/ Venturi Mask	Nasal Cannula/ Glasses/ Venturi Mask	no				yes		yes	no	no									discharged	#REF!
967	odm	Male	75	no	yes	2	37.2	18	67	130	50	91	Mild	14	no	yes					no	Nasal Cannula/ Glasses/ Venturi Mask	Nasal Cannula/ Glasses/ Venturi Mask	Nasal Cannula/ Glasses/ Venturi Mask	Nasal Cannula/ Glasses/ Venturi Mask	Nasal Cannula/ Glasses/ Venturi Mask	no				yes		yes	no	no									discharged	#REF!
968	odm	Female	79	yes	yes	3	37.1	22	68	135	70	92	Mild	15	no	yes					no	Nasal Cannula/ Glasses/ Venturi Mask	Nasal Cannula/ Glasses/ Venturi Mask	Nasal Cannula/ Glasses/ Venturi Mask	Nasal Cannula/ Glasses/ Venturi Mask	Nasal Cannula/ Glasses/ Venturi Mask	no				no		no	no	no									discharged	#REF!
969	odm	Male	71	yes	yes	9	37.2	25	75	140	90	93	Mild	13	no	yes					no	Nasal Cannula/ Glasses/ Venturi Mask	Nasal Cannula/ Glasses/ Venturi Mask	Nasal Cannula/ Glasses/ Venturi Mask	Nasal Cannula/ Glasses/ Venturi Mask	Nasal Cannula/ Glasses/ Venturi Mask	no				no		no	no	no									discharged	#REF!
970	odm	Female	75	no	yes	5	37.2	24	90	110	60	89	Mild	14	no	yes					no	Nasal Cannula/ Glasses/ Venturi Mask	Nasal Cannula/ Glasses/ Venturi Mask	Nasal Cannula/ Glasses/ Venturi Mask	Nasal Cannula/ Glasses/ Venturi Mask	Nasal Cannula/ Glasses/ Venturi Mask	no				no		no	no	no									discharged	#REF!
971	odm	Male	72	no	yes	7	37.2	22	88	135	85	88	Mild	15	no	yes					no	Nasal Cannula/ Glasses/ Venturi Mask	Nasal Cannula/ Glasses/ Venturi Mask	Nasal Cannula/ Glasses/ Venturi Mask	Nasal Cannula/ Glasses/ Venturi Mask	Nasal Cannula/ Glasses/ Venturi Mask	no				no		no	no	no									discharged	#REF!
972	odm	Male	84	no	yes	6	37.2	20	79	150	90	92	Mild	14	no	yes					no	Nasal Cannula/ Glasses/ Venturi Mask	Nasal Cannula/ Glasses/ Venturi Mask	Nasal Cannula/ Glasses/ Venturi Mask	Nasal Cannula/ Glasses/ Venturi Mask	Nasal Cannula/ Glasses/ Venturi Mask	no				no		no	no	no									discharged	#REF!
973	odm	Male	27	no	yes	5	37.9	28	80	130	85	94	Absent	13	no	yes					no	Nasal Cannula/ Glasses/ Venturi Mask	Nasal Cannula/ Glasses/ Venturi Mask	Nasal Cannula/ Glasses/ Venturi Mask	Nasal Cannula/ Glasses/ Venturi Mask	Nasal Cannula/ Glasses/ Venturi Mask	no				no		no	no	no									discharged	#REF!
974	odm	Male	61	no	yes	4	37.1	20	90	120	80	94	Absent	15	no	yes	yes	No	Yes	no	yes	Oti	Oti	Niv	Niv	Niv	no	no	yes	no	no	no	no	no	yes	538	59		133	43	16	4.93045	3	dead	#REF!	171	24	22	1.8253
975	odm	Male	82	no	yes	2	37.2	22	68	110	70	85	Mild	14	no	yes					no	Nasal Cannula/ Glasses/ Venturi Mask	Nasal Cannula/ Glasses/ Venturi Mask	Nasal Cannula/ Glasses/ Venturi Mask	Nasal Cannula/ Glasses/ Venturi Mask	Nasal Cannula/ Glasses/ Venturi Mask	no				yes		yes	no	no									discharged	#REF!
976	odm	Male	80	no	yes	6	37.2	20	88	125	85	88	Mild	15	yes	yes					no	Nasal Cannula/ Glasses/ Venturi Mask	Nasal Cannula/ Glasses/ Venturi Mask	Nasal Cannula/ Glasses/ Venturi Mask	Nasal Cannula/ Glasses/ Venturi Mask	Nasal Cannula/ Glasses/ Venturi Mask	no				yes		yes	no	no									discharged	#REF!
977	odm	Female	90	no	yes	5	37.2	18	77	146	80	94	Mild	14	no	yes					no	Nasal Cannula/ Glasses/ Venturi Mask	Nasal Cannula/ Glasses/ Venturi Mask	Nasal Cannula/ Glasses/ Venturi Mask	Nasal Cannula/ Glasses/ Venturi Mask	Nasal Cannula/ Glasses/ Venturi Mask	no				yes		yes	no	no									discharged	#REF!
978	odm	Female	74	no	yes	2	37.2	22	92	163	90	95	Absent	14	no	yes					no	Nasal Cannula/ Glasses/ Venturi Mask	Nasal Cannula/ Glasses/ Venturi Mask	Nasal Cannula/ Glasses/ Venturi Mask	Nasal Cannula/ Glasses/ Venturi Mask	Nasal Cannula/ Glasses/ Venturi Mask	no				no		no	no	no									dead	#REF!
979	odm	Male	67	yes	yes	3	37.2	18	90	130	90	96	Absent	15	no	yes					no	Nasal Cannula/ Glasses/ Venturi Mask	Nasal Cannula/ Glasses/ Venturi Mask	Nasal Cannula/ Glasses/ Venturi Mask	Nasal Cannula/ Glasses/ Venturi Mask	Nasal Cannula/ Glasses/ Venturi Mask	no				no		no	no	no									discharged	#REF!
980	odm	Male	50	no	yes	5	36	19	110	110	70	92	Mild	15	no	yes					no	Nasal Cannula/ Glasses/ Venturi Mask	Nasal Cannula/ Glasses/ Venturi Mask	Nasal Cannula/ Glasses/ Venturi Mask	Nasal Cannula/ Glasses/ Venturi Mask	Nasal Cannula/ Glasses/ Venturi Mask	no				no		no	no	no									discharged	#REF!
981	odm	Male	50	no	yes	6	37.2	22	75	100	60	96	Mild	14	no	yes					no	Nasal Cannula/ Glasses/ Venturi Mask	Nasal Cannula/ Glasses/ Venturi Mask	Nasal Cannula/ Glasses/ Venturi Mask	Nasal Cannula/ Glasses/ Venturi Mask	Nasal Cannula/ Glasses/ Venturi Mask	no				no		no	no	no									discharged	#REF!
982	odm	Male	63	no	yes	3	38	26	90	110	80	96	Mild	15	yes	yes	no			no	no	Nasal Cannula/ Glasses/ Venturi Mask	Nasal Cannula/ Glasses/ Venturi Mask	Nasal Cannula/ Glasses/ Venturi Mask	Nasal Cannula/ Glasses/ Venturi Mask	Nasal Cannula/ Glasses/ Venturi Mask	no	no	yes	no	no	no	no	no	no	509	73	3.1	293	32	32	1.21632	1	discharged	#REF!	117	34	42	2.82494
983	odm	Male	64	no	yes	4	37.3	25	98	120	90	94	Mild	15	no	yes					no	Nasal Cannula/ Glasses/ Venturi Mask	Nasal Cannula/ Glasses/ Venturi Mask	Nasal Cannula/ Glasses/ Venturi Mask	Nasal Cannula/ Glasses/ Venturi Mask	Nasal Cannula/ Glasses/ Venturi Mask	no				no		no	no	no									discharged	#REF!
984	odm	Male	70	yes	no		37.1	22	78	140	80	95	Mild	14	no	yes					no	Nasal Cannula/ Glasses/ Venturi Mask	Nasal Cannula/ Glasses/ Venturi Mask	Nasal Cannula/ Glasses/ Venturi Mask	Nasal Cannula/ Glasses/ Venturi Mask	Nasal Cannula/ Glasses/ Venturi Mask	no				no		no	no	no									discharged	#REF!
985	odm	Female	60	no	no		37.3	24	84	130	85	94	Mild	13	no	yes					no	Nasal Cannula/ Glasses/ Venturi Mask	Nasal Cannula/ Glasses/ Venturi Mask	Nasal Cannula/ Glasses/ Venturi Mask	Nasal Cannula/ Glasses/ Venturi Mask	Nasal Cannula/ Glasses/ Venturi Mask	no				no		no	no	no									discharged	#REF!
986	odm	Female	73	no	yes	5	37.2	26	78	120	80	94	Mild	14	no	yes					no	Nasal Cannula/ Glasses/ Venturi Mask	Nasal Cannula/ Glasses/ Venturi Mask	Nasal Cannula/ Glasses/ Venturi Mask	Nasal Cannula/ Glasses/ Venturi Mask	Nasal Cannula/ Glasses/ Venturi Mask	no				no		no	no	no									discharged	#REF!
987	odm	Male	57	no	yes	4	37.5	28	88	110	70	96	Absent	15	no	yes					no	Nasal Cannula/ Glasses/ Venturi Mask	Nasal Cannula/ Glasses/ Venturi Mask	Nasal Cannula/ Glasses/ Venturi Mask	Nasal Cannula/ Glasses/ Venturi Mask	Nasal Cannula/ Glasses/ Venturi Mask	no				no		no	no	no									discharged	#REF!
988	odm	Male	76	no	yes	6	37.2	22	90	120	80	91	Mild	14	no	yes					no	Nasal Cannula/ Glasses/ Venturi Mask	Nasal Cannula/ Glasses/ Venturi Mask	Nasal Cannula/ Glasses/ Venturi Mask	Nasal Cannula/ Glasses/ Venturi Mask	Nasal Cannula/ Glasses/ Venturi Mask	no				no		no	no	no									discharged	#REF!
989	odm	Male	77	no	yes	4	38	28	100	140	90	95	Absent	15	yes	no	no			no	no	Nasal Cannula/ Glasses/ Venturi Mask	Nasal Cannula/ Glasses/ Venturi Mask	Nasal Cannula/ Glasses/ Venturi Mask	Nasal Cannula/ Glasses/ Venturi Mask	Nasal Cannula/ Glasses/ Venturi Mask	no	no	yes	yes	no	no	no	no	yes	405	90	3.63	168	13	23	1.2424	1	discharged	#REF!	100	22	34	2.90519
990	pneumo cotugno	Male	64	no	yes	10	36	16	83	130	80	96	Moderate	15	no	yes	yes	Yes		no	no	Niv	Niv	Nasal Cannula/ Glasses/ Venturi Mask	Nasal Cannula/ Glasses/ Venturi Mask	Nasal Cannula/ Glasses/ Venturi Mask	no	no	yes	yes	yes	no	no	no	no				507	55	87	0.744346	1	discharged	#REF!	299	24	85	0.557199
991	pneumo cotugno	Male	71		yes	5	39.5	15	105	160	85	96	Absent	15	no	yes	no			yes	no	Nasal Cannula/ Glasses/ Venturi Mask	Niv	Nasal Cannula/ Glasses/ Venturi Mask	Niv	Niv	no	no	yes	yes	ex	yes	no	no	no	604	96	3.9	167	36	37	2.51619	2	discharged	#REF!	157	39	72	2.07853
992	pneumo cotugno	Male	62	no	yes	10	37.6	15	91	129	80	92	Moderate	15	no	yes	no			no	no	Nasal Cannula/ Glasses/ Venturi Mask	Nasal Cannula/ Glasses/ Venturi Mask	Nasal Cannula/ Glasses/ Venturi Mask	Nasal Cannula/ Glasses/ Venturi Mask	Nasal Cannula/ Glasses/ Venturi Mask	no	no	yes	no	no	no	yes	no	yes		77	4	174	36	55	1.72967	2	discharged	#REF!	77	19	56	2.04437
993	pneumo cotugno	Male	75	no	yes	16	36.5	18	95	135	80	93	Moderate	15	no	yes	yes	Yes		no	no	Niv	Niv	Nasal Cannula/ Glasses/ Venturi Mask	Nasal Cannula/ Glasses/ Venturi Mask	Nasal Cannula/ Glasses/ Venturi Mask	no	no	yes	no	ex	no	no	no	no		90	3.4	332	68	85	1.66618	2	discharged	#REF!	161	21	56	1.30726
994	pneumo cotugno	Male	75		yes	1	36	15	69	164	88	95	Absent	15	no	yes	no			no	no	Nasal Cannula/ Glasses/ Venturi Mask	Nasal Cannula/ Glasses/ Venturi Mask	Nasal Cannula/ Glasses/ Venturi Mask	Nasal Cannula/ Glasses/ Venturi Mask	Nasal Cannula/ Glasses/ Venturi Mask	yes	no	yes	no	unkn	no	no	no	no		73	4.9	162	30	31	2.49452	2	discharged	#REF!	162	32	34	2.54072
995	pneumo cotugno	Male	51		yes	1	38.5	18	93	137	90	90	Mild	15	no	yes	yes	Yes		no	no	Niv	Niv	Niv	Niv	Niv	no	no	no	no	no	no	no	no	yes		95	4.3	180	48	113	1.27938	1	discharged	#REF!	127	24	59	1.25473
996	pneumo cotugno	Male	34	no	yes	2	37	15	100	120	80	94	Absent	15	no	yes	no			no	no	Nasal Cannula/ Glasses/ Venturi Mask	Nasal Cannula/ Glasses/ Venturi Mask	Nasal Cannula/ Glasses/ Venturi Mask	Nasal Cannula/ Glasses/ Venturi Mask	Nasal Cannula/ Glasses/ Venturi Mask	no	no	no	no	no	no	no	no	no		110	4.4	212	34	44	0.822045	1	discharged	#REF!	266	29	42	0.571967
997	pneumo cotugno	Male	82	no	yes	14	36.5	18	82	140	80	87	Moderate	15	no	yes	no			no	no	Nasal Cannula/ Glasses/ Venturi Mask	Nasal Cannula/ Glasses/ Venturi Mask	Nasal Cannula/ Glasses/ Venturi Mask	Nasal Cannula/ Glasses/ Venturi Mask	Nasal Cannula/ Glasses/ Venturi Mask	no	yes	yes	no	no	no	no	no	no		90	3.9	335	27	20	1.47781	2	discharged	#REF!	115	22	46	2.31292
998	pneumo cotugno	Female	71	yes	no		36	21	80	150	100	80	Moderate	15	yes	yes	no			yes	no	Nasal Cannula/ Glasses/ Venturi Mask	Niv	Nasal Cannula/ Glasses/ Venturi Mask	Niv	Niv	no	no	yes	no	no	no	no	no	no		72	3.8	182	20	11	2.35245	2	discharged	#REF!	135	12	14	1.68672
999	pneumo cotugno	Male	57	no	yes	13	36	18	92	135	100	91	Moderate	15	no	yes	yes	Yes		no	no	Niv	Niv	Nasal Cannula/ Glasses/ Venturi Mask	Nasal Cannula/ Glasses/ Venturi Mask	Nasal Cannula/ Glasses/ Venturi Mask	no	no	yes	no	unkn	no	no	no	no		79	4.5	519	30	72	0.388296	1	discharged	#REF!	241	15	63	0.44697
1000	pneumo cotugno	Male	77	no	yes	1	37	15	88	150	80	99	Absent	15	no	yes	no			no	no	Nasal Cannula/ Glasses/ Venturi Mask	Nasal Cannula/ Glasses/ Venturi Mask	Nasal Cannula/ Glasses/ Venturi Mask	Nasal Cannula/ Glasses/ Venturi Mask	Nasal Cannula/ Glasses/ Venturi Mask	yes	no	yes	no	unkn	no	no	no	no		63	3.6	191	9	7	1.37136	1	discharged	#REF!	379	8	7	0.614317
1001	pneumo cotugno	Male	55	no	yes	8	36	18	100	133	88	95	Moderate	15	yes	yes	yes	Yes		no	no	Niv	Niv	Nasal Cannula/ Glasses/ Venturi Mask	Nasal Cannula/ Glasses/ Venturi Mask	Nasal Cannula/ Glasses/ Venturi Mask	yes	no	no	no	unkn	no	no	no	no		88	4.1	275	19	23	0.792355	1	discharged	#REF!	232	16	31	0.681261
1002	pneumo cotugno	Female	71	no	yes	3	36	20	129	150	85	90	Moderate	15	no	yes	yes	Yes		no	no	Niv	Niv	Niv	Niv	Niv	no	no	yes	no	no	no	no	no	no	336	102	3.4	202	38	24	2.72637	2	discharged	#REF!	81	17	29	2.76709
1003	pneumo cotugno	Male	43	yes	no		36	16	115	140	100	92	Moderate	15	no	yes	no			no	no	Nasal Cannula/ Glasses/ Venturi Mask	Nasal Cannula/ Glasses/ Venturi Mask	Nasal Cannula/ Glasses/ Venturi Mask	Nasal Cannula/ Glasses/ Venturi Mask	Nasal Cannula/ Glasses/ Venturi Mask	no	no	no	no	no	no	no	no	no		87	4.9	272	29	42	0.707413	1	discharged	#REF!	162	18	55	0.644235
1004	pneumo cotugno	Male	54	no	yes	10	36	18	84	140	80	90	Moderate	15	no	yes	no			no	no	Nasal Cannula/ Glasses/ Venturi Mask	Nasal Cannula/ Glasses/ Venturi Mask	Nasal Cannula/ Glasses/ Venturi Mask	Nasal Cannula/ Glasses/ Venturi Mask	Nasal Cannula/ Glasses/ Venturi Mask	no	no	no	no	unkn	no	yes	no	no		77	4.3	227	27	26	1.25964	1	discharged	#REF!	182	41	113	1.14437
1005	Cotugno Pneumo	2 - Female	66	No	Missing		37	20	67	120	55	96	Mild	15	Yes	Yes	Yes	Yes	No	No	No	Niv	Niv	Nasal Cannula/ Glasses/ Venturi Mask	Nasal Cannula/ Glasses/ Venturi Mask	Nasal Cannula/ Glasses/ Venturi Mask	2 - no	2 - no	1 - yes	2 - no	2 - no	2 - no	2 - no	No	2 - no	650	79		209	48	55	2.04389	2	discharged	#REF!	173	31	53	1.62451
1006	Cotugno Pneumo	1 - Male	71	Missing	Missing		37.5	18	64	185	110	90	absent	15	No	Yes	Yes	Yes	No	No	No	Niv	Niv	Niv	Niv	Niv	2 - no	2 - no	1 - yes	1 - yes	2 - no	2 - no	2 - no	No	2 - no		80		213	24	27	1.5396	2	dead	#REF!	266	19	35	0.857228
1007	Cotugno pneumo	1 - Male	85	No	Missing										No	Yes	Yes	Yes	No	No	No	Niv	Niv	Nasal Cannula/ Glasses/ Venturi Mask	Nasal Cannula/ Glasses/ Venturi Mask	Nasal Cannula/ Glasses/ Venturi Mask	2 - no	2 - no	1 - yes	2 - no	2 - no	2 - no	1 -yes	No	2 - no			3.6	565	107	67	1.9666	2	discharged	#REF!	235	12	14	1.16003
1008	Cotugno Pneumo	1 - Male	96	No	Missing		36	14	66	120	80	98	absent	15	No	Yes	No	No	No	No	No	Nasal Cannula/ Glasses/ Venturi Mask	Nasal Cannula/ Glasses/ Venturi Mask	Nasal Cannula/ Glasses/ Venturi Mask	Nasal Cannula/ Glasses/ Venturi Mask	Nasal Cannula/ Glasses/ Venturi Mask	2 - no	2 - no	2 - no	2 - no	2 - no	2 - no	2 - no	No	2 - no		78	4.3	176	34	27	3.56907	3	discharged	#REF!	252	48	46	2.69608
1009	Cotugno Pneumo	1 - Male	79	No	Missing		36.8	16	80	140	80	95	absent	15	Yes	Yes	Yes	Yes	No	No	No	Niv	Niv	Niv	Niv	Niv	1 - yes	2 - no	1 - yes	2 - no	2 - no	2 - no	2 - no	No	2 - no		88	3.5	260	29	54	1.1991	1	discharged	#REF!	231	26	45	1.32551
1010	Cotugno Pneumo	1 - Male	69	No	Missing		37	22	80	120	80	93	Moderate	15	No	Yes	Yes	Yes	No	Yes	No	Niv	Niv	Nasal Cannula/ Glasses/ Venturi Mask	Nasal Cannula/ Glasses/ Venturi Mask	Nasal Cannula/ Glasses/ Venturi Mask	2 - no	2 - no	2 - no	2 - no	1 - yes	2 - no	2 - no	No	2 - no				220	24	40	1.19017	1	discharged	#REF!	176	13	30	0.930506
1011	Cotugno Pneumo	1 - Male	52	No	Missing		38	24	88	120	70	89	Moderate	15	Missing	Missing	Missing	No	No	Missing	Missing	Nasal Cannula/ Glasses/ Venturi Mask	Nasal Cannula/ Glasses/ Venturi Mask	Nasal Cannula/ Glasses/ Venturi Mask	Nasal Cannula/ Glasses/ Venturi Mask	Nasal Cannula/ Glasses/ Venturi Mask	2 - no	2 - no	1 - yes	2 - no	2 - no	2 - no	2 - no	No	2 - no		77		138	31	50	1.65197	2	discharged	#REF!	109	22	64	1.31193
1012	Cotugno Pneumo	1 - Male	30	No	Missing		36	18	72	130	80	96	Mild	15	No	Yes	Yes	Yes	No	No	No	Niv	Niv	Nasal Cannula/ Glasses/ Venturi Mask	Nasal Cannula/ Glasses/ Venturi Mask	Nasal Cannula/ Glasses/ Venturi Mask	2 - no	2 - no	2 - no	2 - no	2 - no	2 - no	2 - no	No	2 - no		79	5	275	30	26	0.641835	1	discharged	#REF!	391	32	75	0.283507
1013	Cotugno Pneumo	1 - Male	55	No	Missing		37	22	90	145	85	96	Mild	15	Yes	Yes	Yes	Yes	No	No	No	Niv	Niv	Nasal Cannula/ Glasses/ Venturi Mask	Nasal Cannula/ Glasses/ Venturi Mask	Nasal Cannula/ Glasses/ Venturi Mask	2 - no	2 - no	2 - no	2 - no	2 - no	2 - no	2 - no	No	2 - no		79	4	275	41	57	1.08612	1	discharged	#REF!	155	17	35	1.01964
1014	Cotugno pneumo	1 - Male	53	No	Missing		36	20	80	120	70	90	Mild	15	No	Yes	No	No	No	No	No	Nasal Cannula/ Glasses/ Venturi Mask	Nasal Cannula/ Glasses/ Venturi Mask	Nasal Cannula/ Glasses/ Venturi Mask	Nasal Cannula/ Glasses/ Venturi Mask	Nasal Cannula/ Glasses/ Venturi Mask	2 - no	2 - no	2 - no	2 - no	2 - no	2 - no	2 - no	No	2 - no		78		190	40	30	2.03714	2	discharged	#REF!	148	17	81	0.676426
1015	Cotugno Pneumo	1 - Male	62	No	Missing		37	20	86	135	85	97	Mild	15	Yes	Yes	No	No	No	No	No	Nasal Cannula/ Glasses/ Venturi Mask	Nasal Cannula/ Glasses/ Venturi Mask	Nasal Cannula/ Glasses/ Venturi Mask	Nasal Cannula/ Glasses/ Venturi Mask	Nasal Cannula/ Glasses/ Venturi Mask	2 - no	2 - no	2 - no	2 - no	2 - no	2 - no	2 - no	No	2 - no		92	4.3	156	52	67	2.52484	2	discharged	#REF!	130	49	29	4.33956
1016	Cotugno Pneumo	1 - Male	61	No	Missing		36.7	18	80	140	80	94	Mild	15	No	Yes	No	No	No	No	No	Nasal Cannula/ Glasses/ Venturi Mask	Nasal Cannula/ Glasses/ Venturi Mask	Nasal Cannula/ Glasses/ Venturi Mask	Nasal Cannula/ Glasses/ Venturi Mask	Nasal Cannula/ Glasses/ Venturi Mask	2 - no	1 - yes	2 - no	1 - yes	2 - no	2 - no	2 - no	No	2 - no		99	4.4	208	61	47	2.60944	2	discharged	#REF!	163	20	56	1.00018
1017	Cotugno Pneumo	1 - Male	57	No	Missing		37	20	85	120	70	95	Mild	15	Yes	Yes	No	No	No	No	No	Nasal Cannula/ Glasses/ Venturi Mask	Nasal Cannula/ Glasses/ Venturi Mask	Nasal Cannula/ Glasses/ Venturi Mask	Nasal Cannula/ Glasses/ Venturi Mask	Nasal Cannula/ Glasses/ Venturi Mask	2 - no	2 - no	2 - no	2 - no	2 - no	2 - no	2 - no	No	2 - no		78	4.1	231	16	29	0.733135	1	discharged	#REF!	143	28	82	1.23251
1018	Cotugno Pneumo	2 - Female	79	No	Missing		36.5	16	80	130	80	99	Mild	15	Missing	Missing	Missing	No	No	Missing	Missing	Nasal Cannula/ Glasses/ Venturi Mask	Nasal Cannula/ Glasses/ Venturi Mask	Nasal Cannula/ Glasses/ Venturi Mask	Nasal Cannula/ Glasses/ Venturi Mask	Nasal Cannula/ Glasses/ Venturi Mask	2 - no	1 - yes	1 - yes	2 - no	3 - ex	2 - no	2 - no	No	2 - no	399	82	3.4	245	23	14	1.9821	2	discharged	#REF!	293	8	9	0.718999
1019	Cotugno Pneumo	1 - Male	55	No	Missing		38	18	82	130	80	93	absent	15	Yes	Yes	Yes	Yes	No	No	No	Niv	Niv	Niv	Niv	Niv	2 - no	2 - no	1 - yes	2 - no	2 - no	2 - no	2 - no	No	2 - no		77	4.3	188	80	70	2.79734	2	discharged	#REF!	166	81	42	4.14109
1020	Cotugno Pneumo	2 - Female	72	No	Missing		36.8	20	70	130	80	98	Mild	15	Yes	Yes	No	No	No	No	No	Nasal Cannula/ Glasses/ Venturi Mask	Nasal Cannula/ Glasses/ Venturi Mask	Nasal Cannula/ Glasses/ Venturi Mask	Nasal Cannula/ Glasses/ Venturi Mask	Nasal Cannula/ Glasses/ Venturi Mask	2 - no	2 - no	1 - yes	2 - no	2 - no	2 - no	2 - no	No	2 - no		105	3.7	202	90	48	4.63023	3	discharged	#REF!	333	53	46	1.68961
1021	Pneumo Cotugno	Male	39				36.6	20	118	108	63	95	Moderate	15	no	yes	yes	Yes	No	no	no	Niv	Niv	Nasal Cannula/ Glasses/ Venturi Mask	Nasal Cannula/ Glasses/ Venturi Mask	Nasal Cannula/ Glasses/ Venturi Mask	no	no	no	no	unkn	no	no	no	no		79	4.4	228	56	98	0.96762	1	discharged	#REF!	358	36	155	0.315006
1022	Pneumo Cotugno	Male	74	no	yes	7	36	18	85	195	90	92	Moderate	13	no	yes	no			yes	no	Nasal Cannula/ Glasses/ Venturi Mask	Niv	Nasal Cannula/ Glasses/ Venturi Mask	Niv	Niv	yes	no	yes	yes	ex	no	no	yes	no		81	4.3	221	32	50	1.51532	2	discharged	#REF!	198	36	51	1.88401
1023	Pneumo Cotugno	Female	54	yes	no		36	14	100	150	75	96	Absent	15	no	no	no			no	no	No	No	No	No	No	no	no	no	no	no	no	no	no	no	317	102	4.7	193	30	41	1.31089	1	discharged	#REF!	178	23	62	0.886147
1024	Pneumo Cotugno	Male	64	no	yes	5	36.5	20	88	140	80	92	Mild	15	no	yes	yes	Yes	No	yes	no	Niv	Niv	Nasal Cannula/ Glasses/ Venturi Mask	Nasal Cannula/ Glasses/ Venturi Mask	Nasal Cannula/ Glasses/ Venturi Mask	no	no	no	no	ex	yes	yes	no	no		80	4.8	255	32	55	1.08295	1	discharged	#REF!	142	27	63	1.53315
1025	Pneumo Cotugno	Male	60				37	20	100	130	90	90	Moderate	15	no	yes	no			no	no	Nasal Cannula/ Glasses/ Venturi Mask	Nasal Cannula/ Glasses/ Venturi Mask	Nasal Cannula/ Glasses/ Venturi Mask	Nasal Cannula/ Glasses/ Venturi Mask	Nasal Cannula/ Glasses/ Venturi Mask	yes	no	no	yes	no	no	no	no	no		77	4.3	225	21	60	0.722957	1	discharged	#REF!	119	16	32	1.4261
1026	Pneumo Cotugno	Male	60	no	yes	6	37	18	90	140	90	93	Absent	15	no	yes	no			no	no	Nasal Cannula/ Glasses/ Venturi Mask	Nasal Cannula/ Glasses/ Venturi Mask	Nasal Cannula/ Glasses/ Venturi Mask	Nasal Cannula/ Glasses/ Venturi Mask	Nasal Cannula/ Glasses/ Venturi Mask	no	no	no	no	no	no	no	no	no		70	4.9	155	59	71	2.71046	2	discharged	#REF!	153	19	40	1.1781
1027	Pneumo Cotugno	Male	62				36.5	14	99	145	85	95	Absent	15	no	yes	no			no	no	Nasal Cannula/ Glasses/ Venturi Mask	Nasal Cannula/ Glasses/ Venturi Mask	Nasal Cannula/ Glasses/ Venturi Mask	Nasal Cannula/ Glasses/ Venturi Mask	Nasal Cannula/ Glasses/ Venturi Mask	no	no	no	no	no	no	no	no	no		66	4.4	301	69	87	1.52375	2	discharged	#REF!	292	43	138	0.777209
1028	Pneumo Cotugno	Male	54				37.7	20	89	180	110	92	Moderate	15	yes	yes	yes	Yes	No	no	no	Niv	Niv	Nasal Cannula/ Glasses/ Venturi Mask	Nasal Cannula/ Glasses/ Venturi Mask	Nasal Cannula/ Glasses/ Venturi Mask	yes	no	yes	no	ex	no	no	yes	no		73	4.2	265	36	40	1.1599	1	discharged	#REF!	286	14	35	0.446809
1029	Pneumo Cotugno	Female	48				36	14	95	130	80	97	Absent	15	no	no	no			no	no	No	No	No	No	No	no	yes	yes	yes	no	no	no	no	no		75	4	230	28	69	0.703472	1	discharged	#REF!	285	26	43	0.667783
1030	Pneumo Cotugno	Male	81				38	28	75	130	80	93	Moderate	15	no	yes	yes	Yes	No	yes	no	Niv	Niv	Nasal Cannula/ Glasses/ Venturi Mask	Nasal Cannula/ Glasses/ Venturi Mask	Nasal Cannula/ Glasses/ Venturi Mask	yes	no	yes	no	ex	no	yes	no	no		76	3.5	190	89	103	3.73855	3	dead	#REF!	240	201	248	4.30769
1031	Pneumo Cotugno	Female	83	no	yes	13	36.5	25	110	130	80	87	Moderate	15	no	yes	yes	Yes	No	no	no	Niv	Niv	Nasal Cannula/ Glasses/ Venturi Mask	Nasal Cannula/ Glasses/ Venturi Mask	Nasal Cannula/ Glasses/ Venturi Mask	yes	no	no	no	no	yes	no	no	yes	582	64	3.4	109	16	12	3.51707	3	dead	#REF!	168	25	27	2.37699
1032	Pneumo Cotugno	Male	58				36	24	99	140	90	85	Moderate	15	no	yes	no			no	no	Nasal Cannula/ Glasses/ Venturi Mask	Nasal Cannula/ Glasses/ Venturi Mask	Nasal Cannula/ Glasses/ Venturi Mask	Nasal Cannula/ Glasses/ Venturi Mask	Nasal Cannula/ Glasses/ Venturi Mask	no	no	no	no	no	no	no	no	no		82	4.5	344	51	63	1.08335	1	discharged	#REF!	216	21	52	0.781973
1033	Pneumo Cotugno	Female	75	yes			36	18	75	105	50	95	Absent	15	no	yes	no			no	no	Nasal Cannula/ Glasses/ Venturi Mask	Nasal Cannula/ Glasses/ Venturi Mask	Nasal Cannula/ Glasses/ Venturi Mask	Nasal Cannula/ Glasses/ Venturi Mask	Nasal Cannula/ Glasses/ Venturi Mask	no	no	no	no	no	no	no	no	no	526	75	4.4	214	15	14	1.40499	1	discharged	#REF!	300	52	91	1.36277
1034	Pneumo Cotugno	Female	67				37	21	103	140	90	98	Moderate	15	no	yes	no			no	no	Nasal Cannula/ Glasses/ Venturi Mask	Nasal Cannula/ Glasses/ Venturi Mask	Nasal Cannula/ Glasses/ Venturi Mask	Nasal Cannula/ Glasses/ Venturi Mask	Nasal Cannula/ Glasses/ Venturi Mask	no	no	yes	no	unkn	no	no	no	no		101	4.3	207	19	60	0.79393	1	discharged	#REF!	259	14	46	0.533979
1035	Pneumo Cotugno	Male	67				36	18	97	135	90	92	Absent	15	no	yes	no			no	no	Nasal Cannula/ Glasses/ Venturi Mask	Nasal Cannula/ Glasses/ Venturi Mask	Nasal Cannula/ Glasses/ Venturi Mask	Nasal Cannula/ Glasses/ Venturi Mask	Nasal Cannula/ Glasses/ Venturi Mask	no	no	yes	no	no	no	no	no	no		108	3.2	124	37	51	2.79943	2	discharged	#REF!	82	24	48	2.83042
1036	Pneumo Cotugno	Male	52		yes	7	38	20	130	140	75	97	Absent	15	no	yes	yes	Yes	No	no	no	Niv	Niv	Niv	Niv	Niv	no	no	yes	no	no	no	no	no	no		66	4.8	209	125	125	2.78171	2	discharged	#REF!	210	23	69	0.685626
1037	Pneumo Cotugno	Female	58	no	yes	2	36.6	16	76	135	95	98	Absent	15	no	no	no			no	no	No	No	No	No	No	no	no	no	no	no	no	no	no	no		84	4.5	210	19	19	1.20389	1	discharged	#REF!	155	18	28	1.27289
1038	Pneumo Cotugno	Male	59				35.8	20	100	180	100	92	Moderate	15	no	no	no			no	no	No	No	No	No	No	no	no	no	no	unkn	no	no	no	no	205	105	4.3	203	42	48	1.76191	2	discharged	#REF!
1039	Pneumo Cotugno	Female	62	no	yes	11	36.2	21	69	140	70	91	Moderate	15	no	yes	yes	Yes	No	yes	no	Niv	Niv	Nasal Cannula/ Glasses/ Venturi Mask	Nasal Cannula/ Glasses/ Venturi Mask	Nasal Cannula/ Glasses/ Venturi Mask	no	no	no	no	ex	no	no	no	no	744	99	4.3	303	44	61	1.15275	1	discharged	#REF!	268	17	42	0.60685
1040	Pneumo Cotugno	Male	73				36.5	20	74	110	60	91	Moderate	15	no	yes	no			no	no	Nasal Cannula/ Glasses/ Venturi Mask	Nasal Cannula/ Glasses/ Venturi Mask	Nasal Cannula/ Glasses/ Venturi Mask	Nasal Cannula/ Glasses/ Venturi Mask	Nasal Cannula/ Glasses/ Venturi Mask	no	no	no	yes	unkn	yes	no	no	no	547	94	3.5	141	36	27	3.58694	3	discharged	#REF!	117	28	51	2.4463
1041	Pneumo Cotugno	Male	57	no	yes	10	36.8	21	100	140	70	90	Mild	15	no	yes	yes	Yes	No	no	no	Niv	Niv	Niv	Niv	Niv	no	no	no	no	no	no	no	no	no		73	4.3	242	119	299	1.62095	2	discharged	#REF!	118	16	79	0.869559
1042	Pneumo Cotugno	Male	67	yes			36.4	18	58	140	80	94	Moderate	15	no	yes	no			no	no	Nasal Cannula/ Glasses/ Venturi Mask	Nasal Cannula/ Glasses/ Venturi Mask	Nasal Cannula/ Glasses/ Venturi Mask	Nasal Cannula/ Glasses/ Venturi Mask	Nasal Cannula/ Glasses/ Venturi Mask	no	no	no	no	ex	no	no	no	no	521	83	4.7	125	25	30	2.44649	2	discharged	#REF!	79	48	69	4.90077
1043	Pneumo Cotugno	Male	54				36.9	19	89	120	70	92	Moderate	15	yes	yes	no			no	no	Nasal Cannula/ Glasses/ Venturi Mask	Nasal Cannula/ Glasses/ Venturi Mask	Nasal Cannula/ Glasses/ Venturi Mask	Nasal Cannula/ Glasses/ Venturi Mask	Nasal Cannula/ Glasses/ Venturi Mask	no	no	yes	no	no	no	no	no	no		79	4.3	235	41	52	1.3065	1	discharged	#REF!	254	19	44	0.608958
1044	Pneumo Cotugno	Male	54				36	20	100	140	85	90	Mild	15	yes	yes	yes	Yes	No	no	no	Niv	Niv	Nasal Cannula/ Glasses/ Venturi Mask	Nasal Cannula/ Glasses/ Venturi Mask	Nasal Cannula/ Glasses/ Venturi Mask	no	no	yes	no	no	no	yes	no	no		75	4.2	338	49	80	0.875242	1	discharged	#REF!	218	17	61	0.539164
1045	Pneumo Cotugno	Female	78				36.3	18	80	130	65	99	Absent	15	no	no	no			no	no	No	No	No	No	No	yes	yes	no	no	no	yes	no	no	no	171	49	4	267	227	127	5.88447	3	discharged	#REF!	201	101	79	4.40967
1046	Pneumo Cotugno	Male	70				36	20	70	135	75	92	Absent	15	no	no	no			no	no	No	No	No	No	No	yes	no	yes	yes	no	no	yes	yes	no	491	73	3.3	346	42	50	1.20167	1	discharged	#REF!	180	51	103	1.95424
1047	Pneumo Cotugno	Male	55	yes			37.1	24	95	120	80	89	Moderate	15	no	yes	yes	Yes	No	no	no	Niv	Niv	Nasal Cannula/ Glasses/ Venturi Mask	Nasal Cannula/ Glasses/ Venturi Mask	Nasal Cannula/ Glasses/ Venturi Mask	no	no	no	no	unkn	no	no	no	no		72	4.2	233	31	31	1.31428	1	discharged	#REF!	142	15	40	0.918619
1048	Pneumo Cotugno	Male	78	no		4	36.7	22	61	145	99	89	Mild	15	yes	yes	no			no	no	Nasal Cannula/ Glasses/ Venturi Mask	Nasal Cannula/ Glasses/ Venturi Mask	Nasal Cannula/ Glasses/ Venturi Mask	Nasal Cannula/ Glasses/ Venturi Mask	Nasal Cannula/ Glasses/ Venturi Mask	yes	yes	yes	no	unkn	no	no	no	yes		130	3.8	247	56	24	3.60977	3	dead	#REF!	222	9	9	1.05405
1049	PNLVanvitelli	Male	64	yes	no		36	25	116	150	90	90	Mild	15	yes	yes	no	No	No	no	no	Nasal Cannula/ Glasses/ Venturi Mask	Nasal Cannula/ Glasses/ Venturi Mask	Nasal Cannula/ Glasses/ Venturi Mask	Nasal Cannula/ Glasses/ Venturi Mask	Nasal Cannula/ Glasses/ Venturi Mask	no	no	yes	no	no	no	no	no	no	762	79	3.5	617	161	73	1.95461	2	discharged	#REF!	643	78	30	1.41743
1050	PNLVanvitelli	Male	81	yes	yes	2	36.7	25	70	120	70	85	Severe	15	yes	yes	no	No	No	no	no	Nasal Cannula/ Glasses/ Venturi Mask	Nasal Cannula/ Glasses/ Venturi Mask	Nasal Cannula/ Glasses/ Venturi Mask	Nasal Cannula/ Glasses/ Venturi Mask	Nasal Cannula/ Glasses/ Venturi Mask	no	no	no	no	ex	no	no	no	no		67	3.4	249	87	44	4.26657	3	discharged	#REF!	296	354	71	11.4965
1051	PNLVanvitelli	Male	47	yes	no		37.5	24	90	140	85	91	Moderate	15	yes	yes	no	No	No	no	no	Nasal Cannula/ Glasses/ Venturi Mask	Nasal Cannula/ Glasses/ Venturi Mask	Nasal Cannula/ Glasses/ Venturi Mask	Nasal Cannula/ Glasses/ Venturi Mask	Nasal Cannula/ Glasses/ Venturi Mask	no	no	yes	no	no	no	no	no	no		83	4.4	447	45	44	0.713307	1	discharged	#REF!	520	87	29	1.46021
1052	PNLVanvitelli	Male	49	yes	yes	2	36.6	24	85	135	85	83	Moderate	15	yes	yes	no	Yes	No	yes	no	Nasal Cannula/ Glasses/ Venturi Mask	Niv	Nasal Cannula/ Glasses/ Venturi Mask	Nasal Cannula/ Glasses/ Venturi Mask	Nasal Cannula/ Glasses/ Venturi Mask	no	no	yes	no	no	no	no	no	no	721	75	4	244	79	83	1.74138	2	discharged	#REF!	393	174	37	3.56658
1053	PNLVanvitelli	Female	80	no	yes	21	36	25	70	120	60	94	Mild	15	yes	yes	no	No	No	no	no	Nasal Cannula/ Glasses/ Venturi Mask	Nasal Cannula/ Glasses/ Venturi Mask	Nasal Cannula/ Glasses/ Venturi Mask	Nasal Cannula/ Glasses/ Venturi Mask	Nasal Cannula/ Glasses/ Venturi Mask	no	no	yes	yes	no	no	no	no	no		68	3.9	372	31	34	1.14332	1	discharged	#REF!	457	46	26	1.57923
1054	PNL Vanvitelli	Male	57	no	yes	2	38	22	92	130	85	96	Moderate	15	yes	no	no	No	No	yes	no	Nasal Cannula/ Glasses/ Venturi Mask	Niv	Nasal Cannula/ Glasses/ Venturi Mask	Niv	Niv	no	no	yes	no	ex	no	no	no	no		77	3.9	254	82	27	3.54138	3	discharged	#REF!	192	67	20	4.44768
1055	PNL Vanvitelli	Male	65	yes	yes	3	37	20	101	180	100	92	Moderate	15	yes	yes	no	No	No	yes	no	Nasal Cannula/ Glasses/ Venturi Mask	Niv	Nasal Cannula/ Glasses/ Venturi Mask	Niv	Niv	no	no	no	no	ex	no	no	no	no		70	3.8	435	83	32	2.19244	2	discharged	#REF!	220	124	35	6.19268
1056	PNL Vanvitelli	Female	66	yes	yes	3	36.4	25	83	120	70	85	Moderate	15	yes	no	no	Yes	No	yes	no	Nasal Cannula/ Glasses/ Venturi Mask	Niv	Nasal Cannula/ Glasses/ Venturi Mask	Niv	Niv	no	no	yes	no	ex	no	no	no	no		69	3.5	427	30	31	0.83283	1	discharged	#REF!	173	14	9	1.78035
1057	PNL Vanvitelli	Female	50	no	yes	5		25	80	130	80	89		15	yes	yes	no	No	No	no	no	Nasal Cannula/ Glasses/ Venturi Mask	Nasal Cannula/ Glasses/ Venturi Mask	Nasal Cannula/ Glasses/ Venturi Mask	Nasal Cannula/ Glasses/ Venturi Mask	Nasal Cannula/ Glasses/ Venturi Mask	no	no	no	no	ex	no	no	no	no		88	4.2	336	21	18	0.73657	1	discharged	#REF!	269	50	16	2.32342
1058	PNL Vanvitelli	Male	55	yes	yes	3	37	25	80	140	65	89	Severe	15	yes	yes	no	Yes	No	no	no	Nasal Cannula/ Glasses/ Venturi Mask	Niv	Nasal Cannula/ Glasses/ Venturi Mask	Niv	Niv	no	no	no	no	no	no	no	no	no		78	4.6	315	408	146	5.89571	3	discharged	#REF!	462	111	33	2.30031
1059	PNL Vanvitelli	Male	72	no	yes	6	36.4	38	70	130	60	75	Severe	15	yes	yes	no	Yes	No	no	no	Nasal Cannula/ Glasses/ Venturi Mask	Niv	Nasal Cannula/ Glasses/ Venturi Mask	Niv	Niv	yes	yes	yes	yes	no	no	no	no	no	382	48	3.6	321	13	14	0.779304	1	discharged	#REF!	167	19	14	2.1893
1060	PNL Vanvitelli	Female	72	yes	no		37	25	80	150	90	88	Moderate	15	yes	yes	no	No	No	yes	no	Nasal Cannula/ Glasses/ Venturi Mask	Niv	Nasal Cannula/ Glasses/ Venturi Mask	Niv	Niv	no	no	yes	no	no	no	no	no	no		66	4	230	53	36	2.76522	2	discharged	#REF!	330	59	21	2.80906
1061	PNL Vanvitelli	Male	66	yes	yes	4	36	25	86	120	80	63	Severe	14	yes	no	yes	Yes	No	yes	no	Niv	Niv	Niv	Niv	Niv	no	yes	yes	yes	no	no	yes	no	yes	516	67	3.1	294	36	43	1.23244	1	discharged	#REF!	248	47	25	2.50161
1062	PNL Vanvitelli	Female	49	no	yes	5	36	20	85	140	80	89	Mild	15	yes	no	no	No	No	no	no	Nasal Cannula/ Glasses/ Venturi Mask	Nasal Cannula/ Glasses/ Venturi Mask	Nasal Cannula/ Glasses/ Venturi Mask	Nasal Cannula/ Glasses/ Venturi Mask	Nasal Cannula/ Glasses/ Venturi Mask	no	no	no	no	no	no	no	no	no		9.2	3.9	141	129	85	4.86247	3	discharged	#REF!	301	14	23	0.475219
1063	PNL Vanvitelli	Male	61	yes	yes	5	36.8	40	80	150	100	80	Severe	15	yes	yes	no	Yes	No	yes	no	Nasal Cannula/ Glasses/ Venturi Mask	Niv	Nasal Cannula/ Glasses/ Venturi Mask	Niv	Niv	no	no	yes	no	ex	no	no	no	no		73	3.6	193	32	36	1.68566	2	discharged	#REF!	190	58	18	4.38902
1064	PNL Vanvitelli	Female	80	no	yes	6	36	20	60	160	80	97	Absent	15	no	no	no	No	No	no	no	No	No	No	No	No	yes	no	yes	no	no	no	no	no	no		56	3.2	225	57	69	2.43982	2	discharged	#REF!	268	76	34	3.89071
1065	PNL Vanvitelli	Male	62	yes	yes	2	37.5	24	95	125	80	91	Mild	15	yes	yes	no	No	No	no	no	Nasal Cannula/ Glasses/ Venturi Mask	Nasal Cannula/ Glasses/ Venturi Mask	Nasal Cannula/ Glasses/ Venturi Mask	Nasal Cannula/ Glasses/ Venturi Mask	Nasal Cannula/ Glasses/ Venturi Mask	no	no	no	no	ex	no	no	no	no		64	4.2	253	46	20	2.52066	2	discharged	#REF!	208	72	15	5.54135
1066	PNL Vanvitelli	Male	59	yes	yes	2	36	20	102	145	88	93	Absent	14	yes	no	no	No	No	no	no	Nasal Cannula/ Glasses/ Venturi Mask	Nasal Cannula/ Glasses/ Venturi Mask	Nasal Cannula/ Glasses/ Venturi Mask	Nasal Cannula/ Glasses/ Venturi Mask	Nasal Cannula/ Glasses/ Venturi Mask	no	no	yes	no	no	no	no	no	no		78	3.9	133	77	40	5.40084	3	discharged	#REF!	174	58	24	4.01444
1067	PNL Vanvitelli	Female	72	no	yes	2	36.5	22	91	147	86	88	Absent	15	yes	no	no	No	No	yes	no	Nasal Cannula/ Glasses/ Venturi Mask	Niv	Niv	Niv	Niv	no	no	yes	yes	ex	no	no	no	no		94	3.5	306	18	20	0.947041	1	discharged	#REF!	164	26	9	3.80488
1068	PNL Vanvitelli	Male	70	no	yes	3	38.5	15	65	140	85	85	Mild	15	yes	yes	no	No	No	no	no	Nasal Cannula/ Glasses/ Venturi Mask	Nasal Cannula/ Glasses/ Venturi Mask	Nasal Cannula/ Glasses/ Venturi Mask	Nasal Cannula/ Glasses/ Venturi Mask	Nasal Cannula/ Glasses/ Venturi Mask	no	no	yes	yes	ex	no	no	no	yes				160	26	23	2.37185	2	discharged	#REF!	302	46	19	2.44609
1069	PNL Vanvitelli	Female	87	yes	yes	3	37	20	85	135	85	96	Mild	15	yes	yes	no	No	No	yes	no	Nasal Cannula/ Glasses/ Venturi Mask	Niv	Nasal Cannula/ Glasses/ Venturi Mask	Niv	Niv	no	no	yes	no	ex	no	no	no	yes		77	4.4	260	33	17	2.67815	2	discharged	#REF!	176	178	86	9.48806
1070	PNL Vanvitelli	Female	65	no	yes	4	37.2	23	73	130	70	84	Moderate	15	yes	yes	no	No	No	yes	no	Nasal Cannula/ Glasses/ Venturi Mask	Niv	Nasal Cannula/ Glasses/ Venturi Mask	Niv	Niv	no	no	yes	no	no	no	no	no	no		72	3.9	215	22	26	1.3044	1	discharged	#REF!	180	41	17	3.59087
1071	PNL Vanvitelli	Male	64	yes	yes	2	37.4	20	95	135	90	93	Moderate	15	yes	no	no	No	No	no	no	Nasal Cannula/ Glasses/ Venturi Mask	Nasal Cannula/ Glasses/ Venturi Mask	Nasal Cannula/ Glasses/ Venturi Mask	Nasal Cannula/ Glasses/ Venturi Mask	Nasal Cannula/ Glasses/ Venturi Mask		no	yes	no	no	no	no	no	no		87	3.4	157	32	12	3.76565	3	discharged	#REF!	213	50	20	3.35935
1072	PNL Vanvitelli	Male	58	yes	yes	4	37.2	23	85	125	85	95	Severe	15	yes	no	no	No	No	no	no	Nasal Cannula/ Glasses/ Venturi Mask	Nasal Cannula/ Glasses/ Venturi Mask	Nasal Cannula/ Glasses/ Venturi Mask	Nasal Cannula/ Glasses/ Venturi Mask	Nasal Cannula/ Glasses/ Venturi Mask	no	no	yes	no	no	no	no	no	no		92	3.7	325	47	17	2.03431	2	discharged	#REF!	194	57	18	4.01666
1073	PNL Vanvitelli	Female	83	no	yes	5	36.5	25	80	110	70	93	Mild	15	yes	yes	no	No	No	yes	no	Nasal Cannula/ Glasses/ Venturi Mask	Niv	Nasal Cannula/ Glasses/ Venturi Mask	Niv	Niv	yes	no	yes	yes	no	no	no	yes	yes		77	4	159	20	29	1.93871	2	discharged	#REF!	246	27	16	2.27744
1074	PNL Vanvitelli	Male	73	yes	yes	2	35.4	26	111	140	90	80	Mild	15	yes	no	yes	Yes	No	yes	no	Niv	Niv	Niv	Niv	Niv	yes	no	no	no	ex	no	yes	no	no	584	68	3.5	596	157	116	1.78545	2	discharged	#REF!	346	32	20	1.50967
1075	PNL Vanvitelli	Female	71	no	yes	3	36.7	18	69	135	60	87	Mild	15	yes	yes	no	No	No	no	no	Nasal Cannula/ Glasses/ Venturi Mask	Nasal Cannula/ Glasses/ Venturi Mask	Nasal Cannula/ Glasses/ Venturi Mask	Nasal Cannula/ Glasses/ Venturi Mask	Nasal Cannula/ Glasses/ Venturi Mask	no	no	yes	yes	no	no	no	no	no	460	103	4.4	447	36	49	0.816874	1	discharged	#REF!	283	19	12	1.37605
1076	PNL Vanvitelli	Female	70	yes	yes	5	36.5	16	85	120	70	96	Moderate	15	yes	yes	no	No	No	yes	no	Nasal Cannula/ Glasses/ Venturi Mask	Niv	Niv	Niv	Niv	no	no	no	no	ex	no	no	no	no	146	118		137	40	16	5.10949	3	discharged	#REF!	193	46	18	3.93244
1077	PNL Vanvitelli	Male	60		no		36	16	70	145	90	97	Absent	15	no	no	no		No	no	no	No	No	No	No	No	no	no	yes	yes	ex	yes	no	yes	no		78	4.7	256	44	15	2.66268	2	discharged	#REF!	235	166	16	10.5957
1078	PNL Vanvitelli	Male	49	yes	no		36	16	87	130	70	96	Absent	15	no	no	no		No	no	no	No	No	No	No	No	no	no	yes	no	ex	no	no	no	no		84	4	504	121	38	1.90835	2	discharged	#REF!	529	77	24	1.45588
1079	PNL Vanvitelli	Male	76	no	yes	20	36	20	80	160	90	95	Severe	15	yes	yes	no		No	yes	no	Nasal Cannula/ Glasses/ Venturi Mask	Niv	Nasal Cannula/ Glasses/ Venturi Mask	Niv	Niv	no	no	no	no	no	yes	no	no	no		78	3.7	94	31	20	5.60444	3	discharged	#REF!	52	150	38	35.5639
1080	PNL Vanvitelli	Female	75	no	yes	2	37.7	20	110	90	60	96	Severe	15	yes	no	no	Yes	No	yes	no	Nasal Cannula/ Glasses/ Venturi Mask	Niv	Nasal Cannula/ Glasses/ Venturi Mask	Niv	Niv	no	no	yes	no	ex	no	no	no	no	740	80	3.2	176	45	26	3.76075	3	discharged	#REF!	167	52	18	5.50442
1081	PNL Vanvitelli	Female	68	no	yes	4	36	20	67	105	65	95	Mild	15	yes	yes	no	No	No	yes	no	Nasal Cannula/ Glasses/ Venturi Mask	Niv	Nasal Cannula/ Glasses/ Venturi Mask	Niv	Niv	no	no	no	no	ex	no	yes	no	yes		64	3.4	218	15	17	1.1348	1	discharged	#REF!	143	29	21	3.00927
1082	PNL Vanvitelli	Female	73	yes	yes	4	38	20	77	170	80	88	Moderate	15	yes	yes	no	Yes	No	yes	no	Nasal Cannula/ Glasses/ Venturi Mask	Niv	Nasal Cannula/ Glasses/ Venturi Mask	Niv	Niv	yes	no	yes	no	no	no	no	no	yes		78	4	254	16	21	1.00346	1	discharged	#REF!	183	28	17	2.70898
1083	PNL Vanvitelli	Male	54	yes	yes	2	37.5	20	110	110	70	98	Moderate	15	yes	no	no	Yes		yes	no	Nasal Cannula/ Glasses/ Venturi Mask	Niv	Niv	Niv	Niv	no	no	no	no	ex	no	no	yes	no		72	4.3	201	15	57	0.533767	1	discharged	#REF!	510	79	113	0.786885
1084	PNL Vanvitelli	Male	65	yes	no		36	20	84	120	70	93	Moderate	15	yes	yes	no	Yes	No	yes	no	Nasal Cannula/ Glasses/ Venturi Mask	Niv	Nasal Cannula/ Glasses/ Venturi Mask	Niv	Niv	no	no	yes	no	ex	no	no	no	no		108	3.4	214	21	23	1.33001	1	discharged	#REF!	303	29	13	1.72543
1085	PNL Vanvitelli	Male	75	yes	no		36	20	65	185	85	92	Moderate	15	yes	yes	no	Yes	No	yes	no	Nasal Cannula/ Glasses/ Venturi Mask	Niv	Nasal Cannula/ Glasses/ Venturi Mask	Nasal Cannula/ Glasses/ Venturi Mask	Nasal Cannula/ Glasses/ Venturi Mask	yes	no	yes	no	no	no	no	no	no		65	4.5	266	33	33	1.61971	2	discharged	#REF!	188	80	26	6.25903
1086	PNL Vanvitelli	Female	54	no	yes	2	36	20	82	140	80	94	Severe	15	yes	yes	no	Yes	No	yes	no	Nasal Cannula/ Glasses/ Venturi Mask	Niv	Nasal Cannula/ Glasses/ Venturi Mask	Niv	Niv	no	no	no	no	no	no	no	no	yes		83	4.5	226	299	121	6.49477	3	discharged	#REF!	143	194	99	7.36278
1087	PNL Vanvitelli	Female	91				37.1	15	70	120	70	91	Mild	5	yes	yes	no	No	No	no	no	Nasal Cannula/ Glasses/ Venturi Mask	Nasal Cannula/ Glasses/ Venturi Mask	Nasal Cannula/ Glasses/ Venturi Mask	Nasal Cannula/ Glasses/ Venturi Mask	Nasal Cannula/ Glasses/ Venturi Mask	no	no	yes	no		no	no	yes	no	539	79	3.7	59	37	129	5.02454	3	dead	#REF!	2	27	34	210.686
1088	PNL Vanvitelli	Female	73	yes	no		36	16	70	140	80	95	Absent	14	yes	no	no	No	No	no	no	Nasal Cannula/ Glasses/ Venturi Mask	Nasal Cannula/ Glasses/ Venturi Mask	Nasal Cannula/ Glasses/ Venturi Mask	Nasal Cannula/ Glasses/ Venturi Mask	Nasal Cannula/ Glasses/ Venturi Mask	no	no	yes	no		no	no	yes	no	656	75	3.8	450	29	25	0.940889	1	discharged	#REF!	172	22	13	2.58968
1089	PNL Vanvitelli	Male	77	yes	yes	2	36.5	25	90	120	65	67	Severe	14	yes	no	yes	No	No	no	no	Niv	Niv	Niv	Niv	Niv	no	no	yes	no	ex	no	yes	no	no		77	4.4	226	25	34	1.46077	2	discharged	#REF!	92	35	26	5.74492
1090	PNL Vanvitelli	Female	74				36.2	16	84	127	73	95	Severe	14	yes	yes	no	No	No	no	no	Nasal Cannula/ Glasses/ Venturi Mask	Nasal Cannula/ Glasses/ Venturi Mask	Nasal Cannula/ Glasses/ Venturi Mask	Nasal Cannula/ Glasses/ Venturi Mask	Nasal Cannula/ Glasses/ Venturi Mask	no	no	yes	no	no	no	no	no	no		98	3.1	178	64	29	4.94075	3	discharged	#REF!	264	62	29	3.22716
1091	PNL Vanvitelli	Male	69	yes	no		36.1	14	100	130	80	98	Mild	14	no	no	no	No	No	no	no	No	No	No	No	No	no	no	no	no	no	yes	no	no	yes		81	3.3	108	45	64	3.59375	3	discharged	#REF!		44	69
1092	PNL Vanvitelli	Female	63	no	yes	4	38	20	90	120	60	85	Severe	15	yes	no	no	Yes	No	yes	no	Nasal Cannula/ Glasses/ Venturi Mask	Niv	Nasal Cannula/ Glasses/ Venturi Mask	Niv	Niv	no	yes	yes	no	no	no	no	no	yes		94	3.8	261	63	66	1.87184	2	discharged	#REF!	117	48	27	4.97409
1093	PNL Vanvitelli	Female	79	unkn	unkn		36	18	70	110	50	96	Moderate	13	yes	no	no		No	no	no	Nasal Cannula/ Glasses/ Venturi Mask	Nasal Cannula/ Glasses/ Venturi Mask	Nasal Cannula/ Glasses/ Venturi Mask	Nasal Cannula/ Glasses/ Venturi Mask	Nasal Cannula/ Glasses/ Venturi Mask	unkn	unkn	unkn	unkn	unkn	unkn	unkn	yes	no		87	3.2	254	30	37	1.53396	2	dead	#REF!	20	75	37	48.7032
1094	PNL Vanvitelli	Male	65	yes	yes	2	38.5	24	93	150	90	89	Moderate	15	yes	no	no	Yes	No	yes	no	Nasal Cannula/ Glasses/ Venturi Mask	Niv	Nasal Cannula/ Glasses/ Venturi Mask	Niv	Niv	no	no	yes	no	ex	no	no	no	no		43	4.6	370	101	98	1.79234	2	discharged	#REF!	433	37	14	1.48444
1095	PNL Vanvitelli	Male	56	yes	yes	3	36	15	75	120	80	98	Absent	15	no	no	no		No	no	no	No	No	No	No	No	no	no	no	no	no	no	no	yes	no	379	105	4.3	214	15	28	0.741799	1	discharged	#REF!
1096	PNL Vanvitelli	Female	83	no	yes	3	36	18	86	130	70	99	Mild	15	yes	yes	no	No	No	yes	no	Nasal Cannula/ Glasses/ Venturi Mask	Niv	Nasal Cannula/ Glasses/ Venturi Mask	Niv	Niv	no	no	no	no	no	no	no	no	no		87	3.6	142	21	53	1.68605	2	discharged	#REF!	172	22	17	2.57483
1097	PNL Vanvitelli	Female	34	no	yes	7	36	18	81	120	80	94	Mild	15	yes	yes	no	No	No	yes	no	Nasal Cannula/ Glasses/ Venturi Mask	Niv	Nasal Cannula/ Glasses/ Venturi Mask	Niv	Niv	no	no	no	no	no	no	no	no	no	905	77	4.5	217	495	165	6.03785	3	discharged	#REF!	323	153	33	2.80357
1098	PNL Vanvitelli	Male	62	no	yes	9	36	16	80	145	65	85	Severe	15	yes	yes	no	Yes	No	yes	no	Nasal Cannula/ Glasses/ Venturi Mask	Niv	Nasal Cannula/ Glasses/ Venturi Mask	Niv	Niv	no	no	no	no	ex	no	yes	no	no		85	4.3	299000	77	69	1.92215	2	discharged	#REF!	160000	20	63	0.976408
1099	PNL Vanvitelli	Female	89	unkn	unkn		36.7	20	75	162	96	95	Absent	15	yes		no	No	No	no	no	Nasal Cannula/ Glasses/ Venturi Mask	Nasal Cannula/ Glasses/ Venturi Mask	Nasal Cannula/ Glasses/ Venturi Mask	Nasal Cannula/ Glasses/ Venturi Mask	Nasal Cannula/ Glasses/ Venturi Mask	no	no	yes	no	unkn	no	no	yes	yes		28	3.5	80000	32	17	8.63427	3	discharged	#REF!	346000	19	17	1.18534
1100	PNL Vanvitelli	Male	59	yes	no	8	36.2	15	100	150	78	97	Mild	15	no	no	no	No	No	no	no	No	No	No	No	No	no	no	no	yes	unkn	no	no	no	no		88	3.7	235000	37	127	0.824298	1	discharged	#REF!	204000	31	113	0.843421
1101	PNL Vanvitelli	Female	54	yes	no		38	18	80	140	80	96	Moderate	15	yes	yes	no	No	No	yes	no	Nasal Cannula/ Glasses/ Venturi Mask	Niv	Nasal Cannula/ Glasses/ Venturi Mask	Niv	Niv	no	no	no	no	ex	no	no	no	no	536	83	4.3	297000	30	23	1.13735	1	discharged	#REF!	492000	13	22	0.304201
1102	PNL Vanvitelli	Female	41	yes	yes	12	38.5	18	76	125	76	88	Moderate	15	no	yes	no	No	No	yes	no	Nasal Cannula/ Glasses/ Venturi Mask	Niv	Nasal Cannula/ Glasses/ Venturi Mask	Niv	Niv	no	no	no	yes	unkn	no	no	no	no		72	4.1	245000	29	29	0.901191	1	discharged	#REF!	228000	13	43	0.356499
1103	PNL Vanvitelli	Male	59	no	yes	11	38.5	22	88	140	80	94	Moderate	15	no	no	no	Yes	No	yes	no	No	Niv	Nasal Cannula/ Glasses/ Venturi Mask	Nasal Cannula/ Glasses/ Venturi Mask	Nasal Cannula/ Glasses/ Venturi Mask	no	no	no	no	ex	no	no	no	no		96	4.9	202000	78	53	3.12937	2	discharged	#REF!	169000	33	184	0.849318
1104	PNL Vanvitelli	Male	47	yes	no		38	18	110	140	80	99	Severe	15	no	yes	no	Yes	No	yes	no	Nasal Cannula/ Glasses/ Venturi Mask	Niv	Nasal Cannula/ Glasses/ Venturi Mask	Niv	Niv	no	no	no	yes	no	no	no	no	no		84	3.8	221000	54	43	1.75132	2	discharged	#REF!	261000	40	125	0.644262
1105	PNL Vanvitelli	Male	68	no	yes		36.2	22	98	150	100	97	Severe	15	yes	yes	no	Yes	No	yes	no	Nasal Cannula/ Glasses/ Venturi Mask	Niv	Nasal Cannula/ Glasses/ Venturi Mask	Niv	Niv	no	no	yes	yes	no	no	no	no	no		83	4.3	238000	79	79	2.53948	2	discharged	#REF!	297000	14	21	0.699473
1106	PNL Vanvitelli	Male	39	yes	yes		36	20	88	130	80	96	Severe	15	yes	no	no	No		yes	no	Nasal Cannula/ Glasses/ Venturi Mask	Niv	Niv	Niv	Niv	yes	no	yes	no	no	no	no	no	no	796	81	4.2	273000	27	24	0.787336	1	discharged	#REF!	522000	15	34	0.192197
1107	PNL Vanvitelli	Male	62	yes	no		37	21	81	135	80	96	Moderate	15	yes	yes	no	Yes	No	yes	no	Nasal Cannula/ Glasses/ Venturi Mask	Niv	Nasal Cannula/ Glasses/ Venturi Mask	Niv	Niv	yes	no	yes	no	no	no	no	no	no		77	4.1	247000	102	216	1.74208	2	discharged	#REF!	225000	23	64	0.792222
1108	PNL Vanvitelli	Female	86	yes	no		36	18	66	140	70	86	Severe	15	no	yes	no	Yes	No	yes	no	Nasal Cannula/ Glasses/ Venturi Mask	Niv	Niv	Niv	Niv	no	no	yes	no	no	no	yes	yes	no			4.1	193000	37	23	3.43779	3	other	#REF!	173000	23	15	2.95212
1109	PNLVanvitelli	Male	75	yes	yes	12	37	25	88	140	75	93	Severe	15	yes	no	no	No	No	yes	no	Nasal Cannula/ Glasses/ Venturi Mask	Niv	Nasal Cannula/ Glasses/ Venturi Mask	Niv	Niv	no	no	yes	yes	ex	no	no	yes			97	3.7	203000	90	110	3.17038	2	discharged	#REF!	251000	30	99	0.90093
1110	PNLVanvitelli	Male	59	yes	yes	9	36	25	95	140	90	96	Moderate	15													no	no	yes	no	no	no	no	no	no		76	4.5	287000	24	25	0.98676	1	discharged	#REF!	147000	26	79	1.17407
1111	PNL Vanvitelli	Male	39				37	16	100	120	80	95	Absent	15	no	no	no	No		no	no	No	No	No	No	No	no	no	no	no		no	no	no	no		96	4.2	305000	43	83	0.603523	1	other	#REF!	329000	20	69	0.285413
1112	PNL Vanvitelli	Female	61	yes	yes	5	37.5	16	75	145	75	65	Severe	15	yes	yes	no	Yes	No	yes	no	Nasal Cannula/ Glasses/ Venturi Mask	Niv	Nasal Cannula/ Glasses/ Venturi Mask	Niv	Niv	no	no	yes	yes	ex	yes	yes	no	no		87	4.4	172000	31	31	1.97461	2	discharged	#REF!	54000	28	64	3.9537
1113	PNL Vanvitelli	Female	64	yes	no		37.5	16	90	140	80	88	Severe	15	yes	yes	no	No	No	yes	no	Nasal Cannula/ Glasses/ Venturi Mask	Niv	Nasal Cannula/ Glasses/ Venturi Mask	Niv	Niv	yes	no	yes	no	ex	no	no	no	no		86	4.2	345000	29	18	1.26801	1	discharged	#REF!	205000	27	45	1.25656
1114	PNL Vanvitelli	Male	60	no	yes	15	37.5	20	96	165	95	94	Absent	15	yes	yes	no	No	No	no	no	Nasal Cannula/ Glasses/ Venturi Mask	Nasal Cannula/ Glasses/ Venturi Mask	Nasal Cannula/ Glasses/ Venturi Mask	Nasal Cannula/ Glasses/ Venturi Mask	Nasal Cannula/ Glasses/ Venturi Mask	yes	no	yes	no		no	no	no	no	532	74	4.2	193000	32	61	1.27373	1	discharged	#REF!	303000
1115	PNL Vanvitelli	Male	67	yes	no	3	37	22	100	120	80	87	Moderate	15	yes	yes	no	No	No	yes	no	Nasal Cannula/ Glasses/ Venturi Mask	Niv	Nasal Cannula/ Glasses/ Venturi Mask	Niv	Niv	yes	no	yes	no		no	yes	no	no	624	58	4.3	291000	22	22	1.07992	1	discharged	#REF!	497000	10	20	0.301442
1116	PNL Vanvitelli	Female	62	yes	no		36.6	18	70	110	80	97	Absent	15	no	no	no	No	No	no	no	No	No	No	No	No	no	no	no	no	yes	no	no	yes	no		101	4.7	202000	31	41	1.48597	2	discharged	#REF!	194000	50	95	1.63945
1117	PNL Vanvitelli	Male	54	yes	yes	16	36	20	86	114	75	95	Moderate	15	yes	yes	no	No	No	yes	no	Nasal Cannula/ Glasses/ Venturi Mask	Niv	Nasal Cannula/ Glasses/ Venturi Mask	Niv	Niv	no	no	no	no		no	no	no	no		0.05	3.4	325000	44	109	0.700245	1	discharged	#REF!	228000	21	51	0.696455
1118	PNL Vanvitelli	Female	73	yes	yes	2	36.5	15	82	140	70	89	Moderate	15	yes	yes	no	No	No	yes	no	Nasal Cannula/ Glasses/ Venturi Mask	Niv	Nasal Cannula/ Glasses/ Venturi Mask	Niv	Niv	yes	no	yes	no	no	no	no	yes	no	460	90	3.7	212000	34	14	3.12897	2	discharged	#REF!	261000	13	14	0.971766
1119	PNL Vanvitelli	Female	49	yes	yes	10	37	18	100	130	80	93	Moderate	15	yes	yes	no	No	No	no	no	Nasal Cannula/ Glasses/ Venturi Mask	Nasal Cannula/ Glasses/ Venturi Mask	Nasal Cannula/ Glasses/ Venturi Mask	Nasal Cannula/ Glasses/ Venturi Mask	Nasal Cannula/ Glasses/ Venturi Mask	no	no	no	no	no	no	no	no	no		58	3.9	353000	25	42	0.535472	1	discharged	#REF!	312000	19	64	0.372997
1120	PNL Vanvitelli	Male	62	yes	yes	10	37	18	92	170	90	75	Severe	15	yes	no	no	Yes	No	yes	no	Nasal Cannula/ Glasses/ Venturi Mask	Niv	Nasal Cannula/ Glasses/ Venturi Mask	Niv	Niv	no	no	no	no	no	no	no	no	no	790	79	3.7	216000	66	165	1.47482	2	discharged	#REF!	122000	44	139	1.89661
1121	PNL Vanvitelli	Male	68	yes	yes	8	36.5	20	85	130	89	91	Moderate	15	yes	yes	no	No	No	yes	no	Nasal Cannula/ Glasses/ Venturi Mask	Niv	Nasal Cannula/ Glasses/ Venturi Mask	Niv	Niv	no	no	no	no	ex	no	unkn	no	no	624	68	4.3	221000	45	38	2.24614	2	discharged	#REF!	142000	42	86	2.16881
1122	PNL Vanvitelli	Female	75	yes		10	37	16	88	145	75	98	Absent	14	no	no	no	No	No	no	no	No	No	No	No	No	yes	no	yes	no	unkn	no	no	yes	no		6	3.6	372000	38	44	1.15498	1	discharged	#REF!
1123	PNL Vanvitelli	Female	60	yes	no	8	37.3	18	80	120	60	95	Moderate	15	yes	yes	no	No	No	yes	no	Nasal Cannula/ Glasses/ Venturi Mask	Niv	Nasal Cannula/ Glasses/ Venturi Mask	Niv	Niv	no	no	yes	no	yes		yes	no	unkn	624	84	4.6	167000	27	35	1.6397	2	discharged	#REF!	162000	20	57	0.981135
1124	PNL Vanvitelli	Female	78				37.2	22	85	140	80	75	Severe	15	yes	no	no	No	No	yes	no	Nasal Cannula/ Glasses/ Venturi Mask	Niv	Nasal Cannula/ Glasses/ Venturi Mask	Niv	Niv	no	no	no	no		no	no	no	no	545	76	3.8	106000	74	46	8.02863	3	discharged	#REF!	116000	26	19	4.01082
1125	PNL Vanvitelli	Male	50	yes	no		37.5	19	90	135	85	97	Moderate	15	yes	yes	no	No	No	yes	no	Nasal Cannula/ Glasses/ Venturi Mask	Niv	Nasal Cannula/ Glasses/ Venturi Mask	Niv	Niv	no	no	yes	yes	no	no	no	no	no		93		401000	32	37	0.655956	1	discharged	#REF!	454000	27	63	0.374634
1126	PNL Vanvitelli	Male	29	no	yes	4	37.2	21	98	130	85	96	Moderate	15	yes	yes	no	No	No	yes	no	Nasal Cannula/ Glasses/ Venturi Mask	Niv	Nasal Cannula/ Glasses/ Venturi Mask	Niv	Niv	no	no	no	no	no	no	no	no	no	768	80		259000	43	124	0.43237	1	discharged	#REF!	286000	37	117	0.346849
1127	PNL Vanvitelli	Male	76	yes			37.3	20	72	170	90	92	Moderate	15	yes	yes	no	No	No	yes	no	Nasal Cannula/ Glasses/ Venturi Mask	Niv	Nasal Cannula/ Glasses/ Venturi Mask	Niv	Niv	no	no	yes	no	no	no	no	no	no	440.2			197000	54	67	2.54509	2	discharged	#REF!	212000	22	66	0.970797
1128	PNL Vanvitelli	Male	60				36.6	22	100	110	65	88	Severe	15	no	yes	no	Yes	No	yes	no	Nasal Cannula/ Glasses/ Venturi Mask	Niv	Nasal Cannula/ Glasses/ Venturi Mask	Niv	Niv	no	no	no	no		no	no	no	no			3.9	82000	50	29	6.79373	3	discharged	#REF!	172000	19	31	1.19041
1129	PNL Vanvitelli	Male	62			10	37	23	100	139	80	90	Moderate	15	yes	yes	no	No	No	yes	no	Nasal Cannula/ Glasses/ Venturi Mask	Niv	Nasal Cannula/ Glasses/ Venturi Mask	Niv	Niv	no	no	yes	no	ex	no	no	no	no	508	90	4.9	202000	50	58	2.0151	2	discharged	#REF!	344000	32	75	0.665967
1130	PNL Vanvitelli	Male	82				37.5	25	80	166	75	83	Severe	14	no	yes	no	Yes	No	yes	no	Nasal Cannula/ Glasses/ Venturi Mask	Niv	Nasal Cannula/ Glasses/ Venturi Mask	Nasal Cannula/ Glasses/ Venturi Mask	Nasal Cannula/ Glasses/ Venturi Mask	unkn	no	yes	no	unkn	no	unkn	yes	no		93	4.1	128000	46	31	5.29274	3	dead	#REF!	102000	31	29	4.62782
1131	PNL Vanvitelli	Female	72	yes	no		36.6	22	80	120	70	96	Moderate	15	yes	yes	no	Yes	No	yes	no	Nasal Cannula/ Glasses/ Venturi Mask	Niv	Nasal Cannula/ Glasses/ Venturi Mask	Niv	Niv	yes	no	yes	yes	no	no	no	no	yes		102	3.3	67000	41	43	6.71904	3	discharged	#REF!	79000	35	63	4.01886
1132	PNL Vanvitelli	Male	69				36	20	110	130	80	93	Mild	15	yes	no	no		No	no	no	Nasal Cannula/ Glasses/ Venturi Mask	Nasal Cannula/ Glasses/ Venturi Mask	Nasal Cannula/ Glasses/ Venturi Mask	Nasal Cannula/ Glasses/ Venturi Mask	Nasal Cannula/ Glasses/ Venturi Mask	yes	no	yes	no	unkn	no	no	no	yes		83	4.1	196000	47	22	3.5276	3	discharged	#REF!	139000	<8	11
1133	PNL Vanvitelli	Male	85				36	25	80	150	75	91	Severe	15	no	yes	yes	Yes	Yes	yes	no	Niv	Niv	Nasal Cannula/ Glasses/ Venturi Mask	Nasal Cannula/ Glasses/ Venturi Mask	Nasal Cannula/ Glasses/ Venturi Mask	yes	no	yes	no	unkn	no	no	no	no		91	4	172000	72	68	4.31488	3	dead	#REF!	65000	46	26	11.7971
1134	PNL Vanvitelli	Male	87				36	16	98	140	70	98	Absent	14	yes	no	no	No		no	no	Nasal Cannula/ Glasses/ Venturi Mask	Nasal Cannula/ Glasses/ Venturi Mask	Nasal Cannula/ Glasses/ Venturi Mask	Nasal Cannula/ Glasses/ Venturi Mask	Nasal Cannula/ Glasses/ Venturi Mask	no	no	no	no	unkn	no	no	yes	no	532	82	4.1	178000	113	53	7.58647	3	dead	#REF!	9000	32	37	50.8541
1135	PNL Vanvitelli	Male	86				37.2	25	94	137	76	90	Moderate	15	no	yes	no	No	Yes	yes	no	Nasal Cannula/ Glasses/ Venturi Mask	Niv	Nasal Cannula/ Glasses/ Venturi Mask	Nasal Cannula/ Glasses/ Venturi Mask	Nasal Cannula/ Glasses/ Venturi Mask	no	no	yes	no	unkn	no	yes	no	yes	536	94	4.2	141000	39	25	4.75745	3	dead	#REF!	92000	32	28	5.65303
1136	PNL Vanvitelli	Male	68	yes	no		36.9	25	80	165	75	96	Moderate	15	yes	yes	no	Yes	No	yes	no	Nasal Cannula/ Glasses/ Venturi Mask	Niv	Nasal Cannula/ Glasses/ Venturi Mask	Niv	Niv	no	no	yes	no	unkn	no	no	no	no		99	4.2	272000	51	37	2.09609	2	discharged	#REF!	513000	81	78	1.21571
1137	PNL Vanvitelli	Male	85				36.5	25	65	140	60	98	Moderate	15	no	yes	no			yes	no	Nasal Cannula/ Glasses/ Venturi Mask	Niv	Nasal Cannula/ Glasses/ Venturi Mask	Niv	Niv	yes	yes	yes	no	no	no	yes	no	no		59	3.2	243000	19	19	1.52472	2	dead	#REF!	261000	19	20	1.38362
1138	PNL Vanvitelli	Female	66		yes	9	36.7	26	80	107	70	91	Severe	15	yes	yes	no	Yes	No	yes	no	Nasal Cannula/ Glasses/ Venturi Mask	Niv	Nasal Cannula/ Glasses/ Venturi Mask	Niv	Niv			yes	no	ex	no	no	no	no	618	81	4.1	231000	104	107	2.87259	2	discharged	#REF!	209000	28	69	1.06446
1139	PNL Vanvitelli	Male	82				36.5	21	70	120	65	90	Mild	14	no	no	no			yes	no	No	Niv	Niv	Niv	Niv	no	no	yes	no	ex	no	yes	no	unkn		88	4.4	391000	57	22	2.54859	2	dead	#REF!	327000	47	19	2.70388
1140	PNL Vanvitelli	Male	43	no	yes	7	38	18	100	145	80	92	Mild	15	yes	no	no	No	No	no	no	Nasal Cannula/ Glasses/ Venturi Mask	Nasal Cannula/ Glasses/ Venturi Mask	Nasal Cannula/ Glasses/ Venturi Mask	Nasal Cannula/ Glasses/ Venturi Mask	Nasal Cannula/ Glasses/ Venturi Mask	no	no	yes	no	no	no	no	no	no		81	4.2	240000	40	62	0.910168	1	discharged	#REF!	410000	119	180	0.930241
1141	PNL Vanvitelli	Female	91	yes	no		36.2	26	78	120	60	99	Moderate	15	yes	yes	no		No	no	no	Nasal Cannula/ Glasses/ Venturi Mask	Nasal Cannula/ Glasses/ Venturi Mask	Nasal Cannula/ Glasses/ Venturi Mask	Nasal Cannula/ Glasses/ Venturi Mask	Nasal Cannula/ Glasses/ Venturi Mask	yes	no	yes	no	no	no	no	no	no	205	79	3.4	232000	38	52	2.06698	2	discharged	#REF!	182000	24	35	2.02837
1142	PNL Vanvitelli	Female	84				39	24	66	160	75	91	Severe	15	yes	yes	no		No	yes	no	Nasal Cannula/ Glasses/ Venturi Mask	Niv	Nasal Cannula/ Glasses/ Venturi Mask	Niv	Niv	yes	no	yes	no	no	no	no	no	no	717	76	3.7	334000	16	19	0.923158	1	dead	#REF!	238000	533	378	9.67573
1143	PNL Vanvitelli	Female	61				37	25	89	135	75	91	Moderate	15	yes	yes	no		No	yes	no	Nasal Cannula/ Glasses/ Venturi Mask	Niv	Nasal Cannula/ Glasses/ Venturi Mask	Niv	Niv	no	no	yes	no	unkn	no	no	no	no		83	4.9	374000	24	37	0.64353	1	discharged	#REF!	497000	44	80	0.603783
1144	PNL Vanvitelli	Female	89				36	25	80	95	65	80	Severe	15	no	yes	no	Yes	No	yes	no	Nasal Cannula/ Glasses/ Venturi Mask	Niv	Nasal Cannula/ Glasses/ Venturi Mask	Nasal Cannula/ Glasses/ Venturi Mask	Nasal Cannula/ Glasses/ Venturi Mask	yes	no	yes	no	unkn	no	no	no	no		77	3.3	146000	27	20	3.68032	3	dead	#REF!	158000	27	48	2.19521
1145	PNL Vanvitelli	Male	76				37	25	60	130	70	91	Severe	15	no	yes	yes	Yes	Yes	yes	yes	Oti	Oti	Nasal Cannula/ Glasses/ Venturi Mask	Nasal Cannula/ Glasses/ Venturi Mask	Nasal Cannula/ Glasses/ Venturi Mask	yes	yes	yes	no	unkn	no	no	no	yes		87	3.6	210000	44	52	2.20824	2	dead	#REF!	77000	30	92	3.0871
1146	PNL Vanvitelli	Male	68				36.9	25	90	150	90	95	Severe	13	yes	yes	no	Yes	No	yes	no	Nasal Cannula/ Glasses/ Venturi Mask	Niv	Niv	Niv	Niv	yes	no	yes	yes	ex	no	unkn	no	no		110	4	260000	32	25	1.67385	2	discharged	#REF!	241000	13	55	0.4946
1147	PNL Vanvitelli	Male	61				36	25	88	105	75	94	Severe	15	yes	yes	no	Yes	No	yes	no	Nasal Cannula/ Glasses/ Venturi Mask	Niv	Nasal Cannula/ Glasses/ Venturi Mask	Niv	Niv	no	no	no	no	no	no	no	no	no		101	4.5	192000	49	76	1.78574	2	discharged	#REF!	158000	19	61	0.939207
1148	PNL Vanvitelli	Male	77				35.6	22	81	180	90	95	Moderate	15	yes	yes	no	No		yes	no	Nasal Cannula/ Glasses/ Venturi Mask	Niv	Niv	Niv	Niv	no	no	no	no	ex	yes	no	no	no		80	4.1	261000	34	68	1.2164	1	discharged	#REF!	197000	25	59	1.27215
1149	Pozzuoli	Male	79	no	yes		36	24	85	150	75	67	Severe	15	no	no	yes	Yes	Yes	no	no	Niv	Niv	Niv	Niv	Niv	no	yes	no	no	unkn	no	yes	no	no	541	82	3	219000	210	22	16.1507	3	dead	#REF!	196000	28	13	3.13009
1150	Pozzuoli	Male	70	no	yes		36	28	80	120	70	90	Severe	15	no	yes	yes	Yes	No	no	no	Niv	Niv	Nasal Cannula/ Glasses/ Venturi Mask	Nasal Cannula/ Glasses/ Venturi Mask	Nasal Cannula/ Glasses/ Venturi Mask	no	no	yes	no	unkn	no	no	no	no		68		223000	33	30	1.89124	2	dead	#REF!	280000	3879	2435	19.6522
1151	Pozzzuoli	Male	57	no	yes		36	22	90	150	80	80	Severe	15	no	yes	yes	Yes	No	no	no	Niv	Niv	Niv	Niv	Niv	yes	no	yes	no	unkn	no	no	no	no	618	66	3.3	315000	32	30	1.05719	1	discharged	#REF!	238000	39	142	0.783824
1152	Pozzuoli	Male	24	no	yes		38.5	20	105	120	70	90	Mild	15	yes	yes	no			no	no	Nasal Cannula/ Glasses/ Venturi Mask	Nasal Cannula/ Glasses/ Venturi Mask	Nasal Cannula/ Glasses/ Venturi Mask	Nasal Cannula/ Glasses/ Venturi Mask	Nasal Cannula/ Glasses/ Venturi Mask	no	no	no	no	no	no	no	no	no	541	74	3.9	215000	43	58	0.630271	1	dead	#REF!	297000	19	31	0.275758
1153	Pozzuoli	Male	50				36	20	98	90	60	95	Moderate	12	no	yes	no			no	no	Nasal Cannula/ Glasses/ Venturi Mask	Nasal Cannula/ Glasses/ Venturi Mask	Nasal Cannula/ Glasses/ Venturi Mask	Nasal Cannula/ Glasses/ Venturi Mask	Nasal Cannula/ Glasses/ Venturi Mask	no	no	no	no	unkn	yes	no	no	no	164	33		63000	323	171	19.6035	3	dead	#REF!	76000	359	210	16.2983
1154	Pozzuoli	Male	23				39.7	28	106	140	70	93	Mild	15	yes	yes	no			no	no	Nasal Cannula/ Glasses/ Venturi Mask	Nasal Cannula/ Glasses/ Venturi Mask	Nasal Cannula/ Glasses/ Venturi Mask	Nasal Cannula/ Glasses/ Venturi Mask	Nasal Cannula/ Glasses/ Venturi Mask	no	no	no	no	unkn	no	no	no	no	459	87	4.6	152000	67	107	0.980093	1	discharged	#REF!	255000	25	117	0.208466
1155	Pozzuoli	Male	82				37.6	14	73	120	60	90	Mild	15	no	yes	yes	Yes	No	yes	yes	Oti	Oti			Oti	unkn	unkn	unkn	unkn	unkn	unkn	unkn	no	unkn	636	84	4.2	240000	54	38	2.99299	2	dead	#REF!	233000	20	23	1.46766
1156	Pozzuoli	Female	89				36	25	70	100	75	93	Severe	15	no	no	yes	Yes	No	no	no	Niv	Niv	Niv	Niv	Niv	yes	unkn	unkn	no	no	no	no	no	no	386	107	3.6	271000	58	10	6.0235	3	dead	#REF!	226000	58	10	7.22287
1157	Pozzuoli	Male	67				36	36	60	120	70	71	Severe	15	no	no	yes	Yes	No	no	no	Niv	Niv	Niv	Niv	Niv	no	no	yes	no	unkn	no	no	no	no		95		190	16	15	1.45679	2	dead	#REF!	239000	32	46	1.32266
1158	Pozzuoli	Male	81				37.5	17	82	125	65	88	Severe	15	no	yes	yes	Yes	No	no	yes	Oti	Oti	Nasal Cannula/ Glasses/ Venturi Mask	Nasal Cannula/ Glasses/ Venturi Mask	Nasal Cannula/ Glasses/ Venturi Mask	yes	no	yes	no	unkn	no	yes	no	yes		82		331	26	22	1.3565	1	dead	#REF!	321000	33	31	1.49559
1159	Pozzuoli	Female	71				36	18	86	150	80	93	Moderate	15	yes	no	no			no	no	Nasal Cannula/ Glasses/ Venturi Mask	Nasal Cannula/ Glasses/ Venturi Mask	Nasal Cannula/ Glasses/ Venturi Mask	Nasal Cannula/ Glasses/ Venturi Mask	Nasal Cannula/ Glasses/ Venturi Mask	yes	no	yes	yes	ex	no	yes	no	no		87		172	26	16	2.68314	2	discharged	#REF!	179000	17	12	1.94654
1160	Pozzuoli	Male	59				37	15	83	130	80	98	Severe	15	yes	yes	yes	Yes	No	yes	no	Niv	Niv	Nasal Cannula/ Glasses/ Venturi Mask	Nasal Cannula/ Glasses/ Venturi Mask	Nasal Cannula/ Glasses/ Venturi Mask	no	no	yes	no	unkn	no	no	no	no	449	84		105000	41	37	3.78744	3	discharged	#REF!	231000	50	76	1.46488
1161	Pozzuoli	Male	54				36	14	76	125	80	85	Mild	15	yes	no	no			no	no	Nasal Cannula/ Glasses/ Venturi Mask	Nasal Cannula/ Glasses/ Venturi Mask	Nasal Cannula/ Glasses/ Venturi Mask	Nasal Cannula/ Glasses/ Venturi Mask	Nasal Cannula/ Glasses/ Venturi Mask	no	no	no	no	unkn	no	no	no	no	966	73	4	150000	30	23	2.25196	2	discharged	#REF!	159000	43	33	2.54219
1162	Pozzuoli	Female	71				36	22	85	130	80	100	Mild	15	yes	yes	yes	Yes	No	yes	no	Niv	Niv	Niv	Niv	Niv	no	no	yes	no	unkn	no	no	no	yes		104		179000	11	14	1.1661	1	dead	#REF!	223000	17	19	1.24173
1163	Pozzuoli	Male	80				35.6	40	100	50	40	98	Severe	12	no	no	yes	Yes	No	no	no	Niv	Niv	Niv	Niv	Niv	yes	yes	yes	yes	unkn	no	yes	no	no	999	4		220000	47	18	4.02837	3	dead	#REF!	207000	45	26	3.41072
1164	Pozzuoli	Male	77				36	15	65	140	70	92	Severe	15	no	no	yes	Yes	No	no	no	Niv	Niv	Niv	Niv	Niv	yes	no	yes	yes	yes	no	yes	no	no	636	101		165000	75	45	5.21749	3	dead	#REF!	208000	28	27	1.99482
1165	Pozzuoli	Male	89				36	30	93	130	70	80	Severe	11	no	no	yes	Yes	Yes	no	no	Niv	Niv	Niv	Niv	Niv	unkn	unkn	unkn	unkn	unkn	unkn	unkn	no	unkn	1008	53		192000	79	58	4.80841	3	dead	#REF!	230000	82	50	4.48736
1166	Pozzuoli	Male	78				36	30	65	140	75	94	Moderate	15	yes	yes	yes	No	Yes	yes	no	Niv	Niv	Nasal Cannula/ Glasses/ Venturi Mask	Nasal Cannula/ Glasses/ Venturi Mask	Nasal Cannula/ Glasses/ Venturi Mask	yes	no	no	no	unkn	no	no	no	no	720	66		228000	75	78	2.90518	2	discharged	#REF!	113000	18	26	2.4367
1167	Pozzuoli	Male	67				36.3	28	92	140	90	97	Moderate	15	yes	yes	yes	Yes	No	no	no	Niv	Niv	Nasal Cannula/ Glasses/ Venturi Mask	Nasal Cannula/ Glasses/ Venturi Mask	Nasal Cannula/ Glasses/ Venturi Mask	no	no	no	no	unkn	no	no	yes	no	583	72		125000	48	20	5.75296	3	discharged	#REF!
1168	Pozzuoli	Male	68				36	38	104	160	95	92	Severe	15	yes	yes	yes	Yes	No	yes	no	Niv	Niv	Niv	Niv	Niv	no	no	yes	yes	unkn	no	no	no	no	798	86		144000	35	34	2.83449	2	discharged	#REF!	119000	21	63	1.51186
1169	Pozzuoli	Male	76				36	28	72	165	85	100	Moderate	15	yes	yes	yes	Yes	No	yes	no	Niv	Niv	Niv	Niv	Niv	yes	no	no	no	ex	no	yes	no	no		103		309000	82	205	1.40861	1	discharged	#REF!	295000	26	85	0.726533
1170	Pozzuoli	Male	65				36	22	66	120	60	93	Mild	15	yes	yes	yes	Yes	Yes	yes	yes	Oti	Oti			Oti	yes	no	yes	yes	unkn	no	no	no	yes		53		191000	27	44	1.38522	1	dead	#REF!	110000	31	31	3.29004
1171	pozzuoli	Female	51				36	20	90	110	80	97	Absent	15	no	no	no			no	no	No	No	No	No	No	no	no		no	unkn	no	no	no	no	480	92	4.1	265000	39	60	0.968977	1	discharged	#REF!	499000	18	37	0.302441
1172	Pozzuoli	Male	62				36	24	80	135	80	86	Severe	15	no	no	yes	Yes	No	yes	no	Niv	Niv	Niv	Niv	Niv	no	no	yes	no	unkn	no	no	no	no	585	87		276000					dead	#REF!	207000	38	28	2.15093
1173	Pozzuoli	Male	69				36.2	20	102	130	70	94	Severe	15	no	no	yes	Yes	No	yes	yes	Oti	Oti	Niv	Niv	Niv	yes	no	yes	no	unkn	no	no	no	no	858	23.7	4	175000	30	34	2.02858	2	dead	#REF!	306000	42	39	1.51651
1174	Pozzuoli	Male	77				38	28	150	120	90	78	Moderate	15	no	no	yes	Yes	No	no	no	Niv	Niv	Niv	Niv	Niv	no	no	no	no	unkn	no	yes	no	no	585	81		100000					dead	#REF!	211000	71	32	4.58028
1175	Pozzuoli	Female	83				36	28	70	130	75	90	Mild	15	yes	yes	no			no	no	Nasal Cannula/ Glasses/ Venturi Mask	Nasal Cannula/ Glasses/ Venturi Mask	Nasal Cannula/ Glasses/ Venturi Mask	Nasal Cannula/ Glasses/ Venturi Mask	Nasal Cannula/ Glasses/ Venturi Mask	yes	no	no	yes	unkn	no	no	no	no	182	59	1.7	107000	28	8	7.67905	3	dead	#REF!	47000	25	8	15.609
1176	Pozzuoli	Male	74				36.8	30	103	120	70	93	Severe	15	no	no	yes	Yes	No	no	yes	Oti	Oti	Niv	Niv	Niv	yes	no	no	yes	unkn	no	no	yes	no		74		181000	59	46	3.55653	3	dead	#REF!	256000	43	34	2.13167
1177	Pozzuoli	Female	78				37.1	16	87	127	55	76	Moderate	15	no	no	yes	Yes	No	no	no	Niv	Niv	Niv	Niv	Niv	yes	no	yes	no	unkn	no	no	no	no	676	94	3.4	284000	40	13	3.04694	2	dead	#REF!	223000	28	9	3.26457
1178	Pozzuoli	Female	69				37.3	45	105	125	80	88	Severe	15	yes	no	yes	Yes	No	no	no	Niv	Niv	Nasal Cannula/ Glasses/ Venturi Mask	Nasal Cannula/ Glasses/ Venturi Mask	Nasal Cannula/ Glasses/ Venturi Mask	no	no	no	no	unkn	no	no	no	no	618	83		254000	37	34	1.72376	2	dead	#REF!	256000	33	19	2.04055
1179	Pozzuoli	Female	79				36	32	90	160	95	98	Severe	14	no	no	yes	Yes	No	no	no	Niv	Niv	Niv	Niv	Niv	yes	no	yes	yes	unkn	no	no	no	no	440	85		130000	43	30	4.7708	3	dead	#REF!	154	26	21	2.91052
1180	Pozzuoli	Male	55				36	40	81	115	65	90	Severe	15	no	no	yes	Yes	Yes	no	yes	Oti	Oti	Niv	Niv	Niv	no	unkn	yes	no	unkn	no	no	no	no		62		174000	60	26	3.71944	3	dead	#REF!	221000	63	29	2.91147
1181	Pozzuoli	Female	44				36.5	22	75	120	70	98	Moderate	15	no	no	yes	Yes	No	no	yes	Oti	Oti	Niv	Niv	Niv	no	no	yes	no	ex	no	no	yes	no	601	85	3.6	159000	44	34	2.08818	2	dead	#REF!	146000	51	26	3.01428
1182	Pozzuoli	Male	71				36.1	25	100	120	60	95	Severe	15	no	no	yes	Yes	No	no	yes	Oti	Oti	Niv	Niv	Niv	no	yes	yes	no	unkn	no	no	no	no		67		248000	68	23	4.0593	3	dead	#REF!	264000	78	37	3.44864
1183	Pozzuoli	Male	83				35.7	22	65	120	50	87	Severe	15	no	no	yes	Yes		no	no	Niv	Niv	Niv	Niv	Niv	no	yes	no	no	unkn	no	no	no	no	744	74		315000	26	15	1.76887	2	dead	#REF!	236000	35	16	3.07733
1184	Pozzuoli	Male	79				36	18	66	110	80	95	Severe	15	yes	yes	no			yes	no	Nasal Cannula/ Glasses/ Venturi Mask	Niv	Nasal Cannula/ Glasses/ Venturi Mask	Niv	Niv	no	yes	yes	yes	unkn	no	no	no	no		57.8		352000	103	97	2.34712	2	discharged	#REF!	96000	20	33	2.86503
1185	Pozzuoli	Female	76				36	38	63	110	55	93	Severe	13	no	no	yes	Yes	No	no	no	Niv	Niv	Niv	Niv	Niv	no	unkn	no	no	unkn	no	yes	yes	no	371	87	3.4	175000	116	38	8.17225	3	dead	#REF!	180000	107	40	7.14323
1186	Pozzuoli	Female	59				37.8	30	110	110	70	88	Severe	13	yes	yes	yes	Yes	No	yes	no	Niv	Niv	Niv	Niv	Niv	no	no	no	no	unkn	no	no	yes	no	770	74		450000	37	27	0.933597	1	discharged	#REF!	302000	26	55	0.684916
1187	Pozzuoli	Male	64				36.5	28	70	130	80	87	Severe	15	yes	yes	no			yes	no	Nasal Cannula/ Glasses/ Venturi Mask	Niv	Niv	Niv	Niv	no	no	yes	no	unkn	no	yes	no	no	585	86	3.6	234000	49	85	1.45362	2	discharged	#REF!	301000	17	72	0.425987
1188	Pozzuoli	Male	45				36.5	32	60	110	60	88	Moderate	15	yes	yes	yes	Yes	No	yes	no	Niv	Niv	Niv	Niv	Niv	no	no	no	yes	unkn	no	no	no	no	1027	66		351000	30	28	0.726855	1	discharged	#REF!	485	56	99	0.522205
1189	Pozzuoli	Male	37				35.8	28	86	135	85	88	Mild	15	yes	yes	no			yes	no	Nasal Cannula/ Glasses/ Venturi Mask	Niv	Nasal Cannula/ Glasses/ Venturi Mask	Niv	Niv	no	no	no	no	unkn	no	no	no	no		82		295000	21	28	0.49776	1	discharged	#REF!	339000	16	73	0.20439
1190	S,M, delle Grazie Pozzuoli	1 - Male	45	No	Yes	5	38	26	98	150	80	88	Severe	15	Yes	Yes	Yes	Yes	No	Yes	No	Niv	Niv	Nasal Cannula/ Glasses/ Venturi Mask	Nasal Cannula/ Glasses/ Venturi Mask	Nasal Cannula/ Glasses/ Venturi Mask	2 - no	2 - no	2 - no	2 - no	3 - ex	2 - no	2 - no	No	2 - no	744	80	2.6	343	51	99	0.672467	1	discharged	#REF!	242	34	174	0.479293
1191	S,M delle Grazie Pozzuoli	1 - Male	82	No	Yes	1	39	18	87	175	80	98		15	No	Yes	Yes	Yes	No	No	No	Niv	Niv	Nasal Cannula/ Glasses/ Venturi Mask	Nasal Cannula/ Glasses/ Venturi Mask	Nasal Cannula/ Glasses/ Venturi Mask	1 - yes	1 - yes	1 - yes	2 - no	3 - ex	2 - no	1 -yes	No	2 - no	502	74		163	43	32	3.82402	3	dead	#REF!	205	28	35	1.89315
1192	S,M, delle Grazie, Pozzuoli	1 - Male	81	No	Yes		36	20	70	140	70	98	Severe	15	Yes	Yes	Yes	Yes	No	Yes	No	Niv	Niv	Nasal Cannula/ Glasses/ Venturi Mask	Nasal Cannula/ Glasses/ Venturi Mask	Nasal Cannula/ Glasses/ Venturi Mask	1 - yes	2 - no	1 - yes	2 - no	2 - no	2 - no	2 - no	Yes	2 - no				217	58	78	2.45135	2	dead	#REF!	160	25	23	2.63901
1193	S,M, delle Grazie, Pozzuoli	1 - Male	59	No	Yes	1	36	14	67	140	90	97	absent	15	No	No	No	No	No	No	No	No	No	No	No	No	1 - yes	2 - no	1 - yes	1 - yes	2 - no	2 - no	2 - no	No	2 - no				226	15	11	1.1807	1	discharged	#REF!	368	23	15	0.952108
1194	S,M, delle Grazie, Pozzuoli	1 - Male	82	No	Yes	12	36	28	60	90	55	97	Moderate	15	Yes	No	Yes	No	Yes	No	No	Niv	Niv	Nasal Cannula/ Glasses/ Venturi Mask	Nasal Cannula/ Glasses/ Venturi Mask	Nasal Cannula/ Glasses/ Venturi Mask	1 - yes	2 - no	1 - yes	1 - yes	2 - no	2 - no	2 - no	No	2 - no		38		111	27	25	3.98919	3	dead	#REF!	68	39	23	9.80631
1195	S,M, delle Grazie, Pozzuoli	2 - Female	81	No	Yes	2	36	26	110	130	70	76	Mild	15	No	No	Yes	Yes	No	No	No	Niv	Niv	Nasal Cannula/ Glasses/ Venturi Mask	Nasal Cannula/ Glasses/ Venturi Mask	Nasal Cannula/ Glasses/ Venturi Mask	2 - no		1 - yes	1 - yes	2 - no	2 - no	2 - no	No	2 - no	352		3.8	214	139	57	6.96865	3	dead	#REF!	415	17	15	0.856723
1196	S, M, delle Grazie, Pozzuoli	2 - Female	49	No	Yes	0	36.5	15	70	120	75	98	absent	15	Yes	Yes	No	No	No	No	No	Nasal Cannula/ Glasses/ Venturi Mask	Nasal Cannula/ Glasses/ Venturi Mask	Nasal Cannula/ Glasses/ Venturi Mask	Nasal Cannula/ Glasses/ Venturi Mask	Nasal Cannula/ Glasses/ Venturi Mask	2 - no	2 - no	1 - yes	2 - no	2 - no	2 - no	2 - no	No	1 - yes		68		384	203	81	2.87818	2	dead	#REF!	440	1076	331	6.5863
1197	S, M, delle Grazie, Pozzuoli	1 - Male	81	No	Yes	7	36	18	83			85	Severe	15	No	No	Yes	Yes	No	No	No	Niv	Niv	Nasal Cannula/ Glasses/ Venturi Mask	Nasal Cannula/ Glasses/ Venturi Mask	Nasal Cannula/ Glasses/ Venturi Mask	2 - no	2 - no	1 - yes	1 - yes	3 - ex	2 - no	1 -yes	No	2 - no	440	42		685	37	28	0.826832	1	dead	#REF!
1198	S,M, delle Grazie, Pozzuoli	1 - Male	58	Missing	Yes		37.7	30	145	120	85	90	Severe	15	No	No	Yes	Yes	Yes	No	Yes	Oti	Oti	Niv	Niv	Niv	1 - yes	1 - yes	2 - no	1 - yes		1 - yes	1 -yes	No	2 - no	483	58		115	28	18	3.32853	3	dead	#REF!	183	20	27	1.2199
1199	S, M, delle Grazie, Pozzuoli	1 - Male	69	Missing	Yes	11	36	25	99	140	85	85	Severe	15	Yes	Yes	Yes	Yes	No	No	No	Niv	Niv	Niv	Niv	Niv	2 - no	2 - no	1 - yes	1 - yes	2 - no	2 - no	2 - no	No	2 - no	676	84		369	25	22	0.99667	1	discharged	#REF!
1200	S,M, delle Grazie , Pozzuoli	1 - Male	63	Missing	Yes	11	36	20	88	110	80	91	Severe	15	No	Yes	Yes	Yes	No	Yes	No	Niv	Niv	Niv	Niv	Niv	2 - no	2 - no	1 - yes	2 - no	2 - no	2 - no	2 - no	No	1 - yes	569	89		285	59	53	1.79147	2	discharged	#REF!	361	20	54	0.47497
1201	S,M, delle Grazie, Pozzuoli	1 - Male	40	No	Yes	5	36.8	24	90	140	90	94	Severe	15	Yes	Yes	Yes	Yes	No	No	No	Niv	Niv	Nasal Cannula/ Glasses/ Venturi Mask	Nasal Cannula/ Glasses/ Venturi Mask	Nasal Cannula/ Glasses/ Venturi Mask	2 - no	2 - no	2 - no	2 - no	2 - no	2 - no	2 - no	No	2 - no		89		538	18	43	0.204087	1	discharged	#REF!	283	15	55	0.28588
1202	S,M, delle Grazie, Pozzuoli	1	83	No	Yes	0	36	32	115	130	85	90	Severe	13	No	No	Yes	Yes	Yes	No	No	Niv	Niv	Niv	Niv	Niv	2 - no	2 - no	2 - no	2 - no	2 - no	2 - no	1 -yes	No	2 - no		106		227	55	28	3.80046	3	dead	#REF!	206	89	32	6.33907
1203	S,M, delle Grazie, Pozzuoli	1 - Male	46	No	Yes	8	37.5		110	110	70	97	Severe	15	No	Yes	Yes	Yes	No	Yes	No	Niv	Niv	Nasal Cannula/ Glasses/ Venturi Mask	Nasal Cannula/ Glasses/ Venturi Mask	Nasal Cannula/ Glasses/ Venturi Mask	2 - no	2 - no	2 - no	2 - no	2 - no	2 - no	2 - no	No	2 - no	569	86	4.1	198	29	28	1.27324	1	discharged	#REF!	207	33	43	1.11832
1204	S,M, delle Grazie, Pozzuoli	2 - Female	71	Yes	Missing	7	36	40	80	150	90	70	Severe	15	Yes	Yes	Yes	Yes	No	No	No	Niv	Niv	Niv	Niv	Niv	2 - no	2 - no	1 - yes	2 - no	2 - no	2 - no	2 - no	No	1 - yes		65	3.5	247	67	33	3.35258	3	discharged	#REF!
1205	S,M, delle Grazie, Pozzuoli	2 - Female	93	Missing	Yes	4	36	30	76	145	75	90		15	No	No	Yes	Yes	No	No	No	Niv	Niv	Niv	Niv	Niv	1 - yes	2 - no	1 - yes	2 - no	2 - no	2 - no	2 - no	No	1 - yes		92		449	22	19	1.0454	1	dead	#REF!	173	27	17	3.52027
1206	S,M, delle Grazie, Pozzuoli	1 - Male	53	No	Yes	1	38		70	120	70	98	absent	15	Yes	No	No	No	No	No	No	Nasal Cannula/ Glasses/ Venturi Mask	Nasal Cannula/ Glasses/ Venturi Mask	Nasal Cannula/ Glasses/ Venturi Mask	Nasal Cannula/ Glasses/ Venturi Mask	Nasal Cannula/ Glasses/ Venturi Mask	2 - no	2 - no	1 - yes	2 - no	1 - yes	2 - no	2 - no	No	1 - yes		64		233	57	70	1.54969	2	discharged	#REF!	398	362	338	2.62206
1207	S,M, delle Grazie, Pozzuoli	1 - Male	42	No	Yes		36	28	120	170	70	95	Severe	15	No	Yes	Yes	Yes	Yes	Yes	No	Niv	Niv	Nasal Cannula/ Glasses/ Venturi Mask	Nasal Cannula/ Glasses/ Venturi Mask	Nasal Cannula/ Glasses/ Venturi Mask	2 - no	2 - no	1 - yes	2 - no	2 - no	2 - no	1 -yes	No	2 - no	385		3.7	239	32	49	0.803347	1	discharged	#REF!	195	23	71	0.587913
1209	S,M, delle Grazie, Pozzuoli	1 - Male	53	Missing	Yes	8	36.5	30	90	155	78	92	Severe	15	No	Yes	Yes	Yes	No	Yes	No	Niv	Niv	Nasal Cannula/ Glasses/ Venturi Mask	Nasal Cannula/ Glasses/ Venturi Mask	Nasal Cannula/ Glasses/ Venturi Mask	2 - no	2 - no	2 - no	2 - no	2 - no	2 - no	2 - no	No	2 - no	701		3.5	253	67	95	1.44002	1	discharged	#REF!	206	25	150	0.525174
1210	S,M, delle Grazie, Pozzuoli	1 - Male	54	No	Yes	0	36	32	100	112	80	94	Severe	15	Yes	Yes	Yes	Yes	Yes	Yes	No	Niv	Niv	Nasal Cannula/ Glasses/ Venturi Mask	Nasal Cannula/ Glasses/ Venturi Mask	Nasal Cannula/ Glasses/ Venturi Mask	1 - yes	2 - no	1 - yes	2 - no	2 - no	2 - no	2 - no	No	2 - no	449	70		134	62	51	3.49861	3	discharged	#REF!	153	16	51	0.790746
1211	S,M, delle Grazie, Pozzuoli	2 - Female	68	Missing	Yes		37	28	82	150	90	94	Severe	15	No	Yes	Yes	Yes	Yes	Yes	No	Niv	Niv	Nasal Cannula/ Glasses/ Venturi Mask	Nasal Cannula/ Glasses/ Venturi Mask	Nasal Cannula/ Glasses/ Venturi Mask	2 - no	2 - no	2 - no	2 - no	2 - no	2 - no	2 - no	No	2 - no	527	82	3.5	90	57	20	9.63	3	dead	#REF!	118	36	27	3.99252
1212	S,M, delle Grazie, Pozzuoli	1 - Male	60	Missing	Missing	7	36	32	100	112	80	94	Severe	15	Yes	Yes	Yes	Yes	No	Yes	No	Niv	Niv	Nasal Cannula/ Glasses/ Venturi Mask	Nasal Cannula/ Glasses/ Venturi Mask	Nasal Cannula/ Glasses/ Venturi Mask	2 - no	2 - no	1 - yes	2 - no	2 - no	2 - no	2 - no	No	2 - no	514	87		120	40	55	2.6968	2	discharged	#REF!	142	14	34	1.0145
1213	S,M, delle Grazie	2 - Female	80	Missing	Missing	7	36	34	70	140	70	80	Severe	15	No	No	Yes	Yes	No	No	No	Niv	Niv	Niv	Niv	Niv	1 - yes	2 - no	1 - yes	1 - yes	2 - no	2 - no	2 - no	No	2 - no	459	94		155	49	16	6.32258	3	dead	#REF!	323	36	13	2.47297
1214	S,M, delle Grazie, Pozzuoli	1 - Male	55	No	Yes	10	37.3	16	87	125	75	98	Moderate		Yes	Yes	Yes	Yes	No	Yes	No	Niv	Niv	Nasal Cannula/ Glasses/ Venturi Mask	Nasal Cannula/ Glasses/ Venturi Mask	Nasal Cannula/ Glasses/ Venturi Mask	2 - no	2 - no	2 - no	2 - no	2 - no	1 - yes	2 - no	No	2 - no	449	97		208	61	61	2.06521	2	discharged	#REF!	357	19
1215	S,M, delle Grazie, Pozzuoli	1 - Male	81	No	Missing		35.4		94	128	70	96	Moderate	15	Yes	Yes	No	No	No	Yes	No	Nasal Cannula/ Glasses/ Venturi Mask	Niv	Nasal Cannula/ Glasses/ Venturi Mask	Niv	Niv	2 - no	2 - no	1 - yes	2 - no	2 - no	2 - no	2 - no	No	2 - no		66		129	35	29	4.08098	3	discharged	#REF!	169	14	20	1.50041
1216	S,M, delle Grazie	2 - Female	63	No	Yes	2	36	20	70	140	65	91	Moderate	15	Yes	Yes	No	No	No	No	No	Nasal Cannula/ Glasses/ Venturi Mask	Nasal Cannula/ Glasses/ Venturi Mask	Nasal Cannula/ Glasses/ Venturi Mask	Nasal Cannula/ Glasses/ Venturi Mask	Nasal Cannula/ Glasses/ Venturi Mask	2 - no	2 - no	1 - yes	2 - no	2 - no	2 - no	1 -yes	No	2 - no				213	23	22	1.45037	2	discharged	#REF!	193	60	94	2.02009
1218	S,M, delle Grazie, Pozzuoli	2 - Female	42	No	Yes	3	37	14	80	110	70	96	Severe	15	No	Yes	No	No	No	Yes	No	Nasal Cannula/ Glasses/ Venturi Mask	Niv	Nasal Cannula/ Glasses/ Venturi Mask	Niv	Niv	2 - no	2 - no	2 - no	2 - no	2 - no	2 - no	2 - no	No	1 - yes		80		176	65	50	2.19364	2	discharged	#REF!
1219	S,M, delle Grazie, Pozzuoli	1 - Male	84	No	Yes	0	36	36	72	155	80	94	Severe	15	No	Yes	Yes	No	Yes	No	No	Niv	Niv	Nasal Cannula/ Glasses/ Venturi Mask	Nasal Cannula/ Glasses/ Venturi Mask	Nasal Cannula/ Glasses/ Venturi Mask	1 - yes	1 - yes	1 - yes	2 - no	2 - no	2 - no	1 -yes	No	2 - no			3.4	148					dead	#REF!	40		154
1222	S,M, delle Grazie, Pozzuoli	2 - Female	54	No	Yes	0	36.1	22	65	90	60	92	Severe	15	No	No	Yes	Yes	Yes	No	Yes	Oti	Oti	Niv	Niv	Niv	1 - yes	1 - yes	2 - no	2 - no	2 - no	2 - no	2 - no	No	2 - no	405	72		127	42	19	4.09697	3	dead	#REF!	213	47	24	2.43224
1223	S,M, delle Grazie, Pozzuoli	2 - Female	84	No	Yes	7	35	16	75	135	85	99	Mild	15	Yes	Yes	No	No	No	No	No	Nasal Cannula/ Glasses/ Venturi Mask	Nasal Cannula/ Glasses/ Venturi Mask	Nasal Cannula/ Glasses/ Venturi Mask	Nasal Cannula/ Glasses/ Venturi Mask	Nasal Cannula/ Glasses/ Venturi Mask	1 - yes	2 - no	1 - yes	1 - yes	2 - no	2 - no	2 - no	Yes	2 - no				231	22	16	2	2	discharged	#REF!	134	16	29	1.8625
1224	S,M, delle Grazie, Pozzuoli	1 - Male	65	No	Yes	7	37.2	30	85	140	80	88	Severe	15	No	Yes	Yes	Yes	Yes	Yes	No	Niv	Niv	Nasal Cannula/ Glasses/ Venturi Mask	Nasal Cannula/ Glasses/ Venturi Mask	Nasal Cannula/ Glasses/ Venturi Mask	2 - no	2 - no	1 - yes	2 - no	2 - no	2 - no	2 - no	No	2 - no		72	3.4	237	84	32	4.07258	3	discharged	#REF!	212	17	52	0.722811
1225	S,M, delle Grazie, Pozzuoli	1 - Male	74	No	Yes	0	37.8	30	90	150	70	90		15	Yes	Yes	No	No	No	No	No	Nasal Cannula/ Glasses/ Venturi Mask	Nasal Cannula/ Glasses/ Venturi Mask	Nasal Cannula/ Glasses/ Venturi Mask	Nasal Cannula/ Glasses/ Venturi Mask	Nasal Cannula/ Glasses/ Venturi Mask	1 - yes	2 - no	2 - no	1 - yes	2 - no	2 - no	1 -yes	No	2 - no	541	86		330	36	23	1.68328	2	discharged	#REF!	645	16	23	0.382761
1226	S,M, delle Grazie, Pozzuoli	1 - Male	56	Missing	Missing		35.5	22	85	115	70	94	Severe	15	Yes	Yes	Yes	Yes	No	No	No	Niv	Niv	Nasal Cannula/ Glasses/ Venturi Mask	Nasal Cannula/ Glasses/ Venturi Mask	Nasal Cannula/ Glasses/ Venturi Mask	2 - no	1 - yes	1 - yes	2 - no	2 - no	2 - no	2 - no	No	1 - yes	601	76	3.5	369	59	11	2.69971	2	discharged	#REF!	143	13	10	1.60989
1227	S,M, delle Grazie, Pozzuoli	1 - Male	75	No	Yes		36	30	145	110	80	85	Severe	15	No	No	No	No	No	Yes	No	Niv	Niv	Niv	Niv	Niv	2 - no	2 - no	1 - yes	1 - yes	2 - no	2 - no	1 -yes	No	2 - no	569	82		431	46	34	1.37278	1	dead	#REF!	215	54	31	3.38326
1228	S,M, delle Grazie, Pozzuoli	1 - Male	80	No	Yes	9	36.4	27	110	135	70	95	absent	15	No	Yes	No	No	No	No	No	Nasal Cannula/ Glasses/ Venturi Mask	Nasal Cannula/ Glasses/ Venturi Mask	Nasal Cannula/ Glasses/ Venturi Mask	Nasal Cannula/ Glasses/ Venturi Mask	Nasal Cannula/ Glasses/ Venturi Mask	2 - no	2 - no	2 - no	2 - no	2 - no	2 - no	2 - no	Yes	2 - no		66		353	19	28	0.813748	1	dead	#REF!
1229	s,M, delle Grazie, Pozzuoli	1 - Male	66	No	Yes	3	38.7	28	101	140	85	95	Severe	15	No	Yes	Yes	Yes	No	Yes	No	Niv	Niv	Nasal Cannula/ Glasses/ Venturi Mask	Nasal Cannula/ Glasses/ Venturi Mask	Nasal Cannula/ Glasses/ Venturi Mask	1 - yes	2 - no	1 - yes	1 - yes	2 - no	2 - no	2 - no	No	2 - no				85	42	25	6.52235	3	discharged	#REF!	154	14	33	1.04447
1230	S,M,delle Grazie, Pozzuoli	1 - Male	50	No	Yes	7	37.1	25	93	150	95	92	Severe	15	Yes	No	No	No	No	Yes	No	Nasal Cannula/ Glasses/ Venturi Mask	Niv	Niv	Niv	Niv	2 - no	2 - no	2 - no	2 - no	2 - no	2 - no	2 - no	No	2 - no	636	81	3.9	264	58	60	1.41814	1	discharged	#REF!	468	41	89	0.464315
1231	S,M, delle Grazie, Pozzuoli	1 - Male	65	No	Yes	7	37	36	60	120	70		Severe	15	No	No	Yes	Yes	No	No	No	Niv	Niv	Nasal Cannula/ Glasses/ Venturi Mask	Nasal Cannula/ Glasses/ Venturi Mask	Nasal Cannula/ Glasses/ Venturi Mask	1 - yes	2 - no	1 - yes	1 - yes	2 - no	2 - no	1 -yes	No	2 - no	720	60		97	59	48	5.70654	3	dead	#REF!	144	26	23	2.44715
1232	S,M, delle Grazie, Pozuoli	2 - Female	62	No	Yes	5	36	35	84	120	70	91	Severe	15	No	No	Yes	Yes	No	No	No	Niv	Niv	Nasal Cannula/ Glasses/ Venturi Mask	Nasal Cannula/ Glasses/ Venturi Mask	Nasal Cannula/ Glasses/ Venturi Mask	1 - yes	2 - no	2 - no	2 - no	2 - no	2 - no	1 -yes	No	2 - no	827	44		179					dead	#REF!	239	23	19	1.36882
1233	S,M, delle Grazie, Pozzuoli	1 - Male	83	No	Yes	7	37.1	30	79	145	80	96	Severe	15	No	No	Yes	No	Yes	No	No	Niv	Niv	Nasal Cannula/ Glasses/ Venturi Mask	Nasal Cannula/ Glasses/ Venturi Mask	Nasal Cannula/ Glasses/ Venturi Mask	1 - yes	2 - no	1 - yes	2 - no	2 - no	2 - no	1 -yes	No	2 - no	491	56	4.2	224	82	22	6.47788	3	dead	#REF!
1234	S,M, delle Grazie, Pozzuoli	2 - Female	79	No	Yes	1	36	14	80	115	65	98	Mild	15	Yes	No	No	No	No	No	No	Nasal Cannula/ Glasses/ Venturi Mask	Nasal Cannula/ Glasses/ Venturi Mask	Nasal Cannula/ Glasses/ Venturi Mask	Nasal Cannula/ Glasses/ Venturi Mask	Nasal Cannula/ Glasses/ Venturi Mask	1 - yes	1 - yes	1 - yes	1 - yes	2 - no	2 - no	2 - no	Yes	2 - no		79	2.1	129	39	8	8.44417	3	dead	#REF!
1235	S,M, delle Grazie, Pozzuoli	1 - Male	44	No	No		37.9	20	98	125	80	96	absent	15	Yes	No	No	No	No	No	No	Nasal Cannula/ Glasses/ Venturi Mask	Nasal Cannula/ Glasses/ Venturi Mask	Nasal Cannula/ Glasses/ Venturi Mask	Nasal Cannula/ Glasses/ Venturi Mask	Nasal Cannula/ Glasses/ Venturi Mask	2 - no	2 - no	2 - no	2 - no	3 - ex	2 - no	1 -yes	No	2 - no	491	84	4	177	52	51	1.81008	2	discharged	#REF!	502	34	137	0.254605
1236	Pozzuoli	2 - Female	75	No	Missing		37.2	20	89	150	90	85	Mild	15	No	Yes	No	No	No	No	No	Nasal Cannula/ Glasses/ Venturi Mask	Nasal Cannula/ Glasses/ Venturi Mask	Nasal Cannula/ Glasses/ Venturi Mask	Nasal Cannula/ Glasses/ Venturi Mask	Nasal Cannula/ Glasses/ Venturi Mask	2 - no	2 - no	1 - yes	2 - no	2 - no	2 - no	2 - no	No	2 - no	538	103		278	18	20	1.08586	1	discharged	#REF!	196
1237	Pozzuoli	2 - Female	71	No	Missing		37.4	18	92	130	85	93	absent	15	No	No	No	No	No	No	No	No	No	No	No	No	2 - no	1 - yes	1 - yes	1 - yes	2 - no	1 - yes	2 - no	No	2 - no	282	55	3.7	85					discharged	#REF!	89	23	36	3.05805
1238	Pozzuoli	2 - Female	61	No	Missing		36.8	22	85	120	80	89	absent	15	Yes	No	No	No	No	No	No	Nasal Cannula/ Glasses/ Venturi Mask	Nasal Cannula/ Glasses/ Venturi Mask	Nasal Cannula/ Glasses/ Venturi Mask	Nasal Cannula/ Glasses/ Venturi Mask	Nasal Cannula/ Glasses/ Venturi Mask	2 - no	2 - no	2 - no	2 - no	2 - no	2 - no	2 - no	No	2 - no	637	105		201	57	30	3.15826	2	discharged	#REF!	208	25	21	1.59991
1239	Pozzuoli	1 - Male	72	No	Missing		36	22	80	135	80	89	Mild	15	Missing	Yes	Yes	Yes	No	No	No	Niv	Niv	Nasal Cannula/ Glasses/ Venturi Mask	Nasal Cannula/ Glasses/ Venturi Mask	Nasal Cannula/ Glasses/ Venturi Mask	2 - no	2 - no	2 - no	2 - no	2 - no	2 - no	2 - no	No	2 - no	453	84		166	55	76	2.7364	2	dead	#REF!	255
1240	Pozzuoli	Male	63				39	28	65	155	85	98	Moderate	15	yes	yes	no			no	no	Nasal Cannula/ Glasses/ Venturi Mask	Nasal Cannula/ Glasses/ Venturi Mask	Nasal Cannula/ Glasses/ Venturi Mask	Nasal Cannula/ Glasses/ Venturi Mask	Nasal Cannula/ Glasses/ Venturi Mask	yes	no	no	no	unkn	no	no	no	no	770	73		290000	41	52	1.23516	1	discharged	#REF!	194	25	96	0.828597
1241	Pozzuoli	Male	61				36	24	80	130	80	95	Mild	15	yes	no	no			no	no	Nasal Cannula/ Glasses/ Venturi Mask	Nasal Cannula/ Glasses/ Venturi Mask	Nasal Cannula/ Glasses/ Venturi Mask	Nasal Cannula/ Glasses/ Venturi Mask	Nasal Cannula/ Glasses/ Venturi Mask	no	no	no	no	unkn	no	no	no	no	527	89		188	31	27	1.93576	2	discharged	#REF!	270	20	21	0.986022
1242	Pozzuoli	Male	68				36.6	16	60	140	70	83	Severe	15	yes	no	yes	Yes	No	no	no	Niv	Niv	Niv	Niv	Niv	no	no	yes	no	unkn	no	no	no	no	798	79		270000	33	18	1.95895	2	discharged	#REF!	255000	20	39	0.854017
1243	Pozzuoli	Male	37				38.3	22	80	120	70	88	Moderate	15	yes	yes	no			no	no	Nasal Cannula/ Glasses/ Venturi Mask	Nasal Cannula/ Glasses/ Venturi Mask	Nasal Cannula/ Glasses/ Venturi Mask	Nasal Cannula/ Glasses/ Venturi Mask	Nasal Cannula/ Glasses/ Venturi Mask	yes	no	no	no	unkn	no	no	no	no	431	71		190000	26	23	1.05574	1	discharged	#REF!	282000	30	43	0.60026
1244	Pozzuoli	Male	89				36	18	79	110	60	98	Mild	13	yes	yes	no			yes	no	Nasal Cannula/ Glasses/ Venturi Mask	Niv	Nasal Cannula/ Glasses/ Venturi Mask	Niv	Niv	yes	unkn	yes	no	unkn	no	no	no	no	798	51		282000	39	21	2.68594	2	discharged	#REF!	43000	22	16	11.3837
1245	Pozzuoli	Female	75				35.6	24	64	150	90	78	Mild	15	no	no	yes	Yes	No	yes	yes	Oti	Oti	Niv	Niv	Niv	no	unkn	yes	no	unkn	no	no	no	no	676	101		307000	61	41	2.32735	2	dead	#REF!	256000	25	29	1.36007
1246	Pozzuoli	Male	76				36	14	100	125	80	43	Moderate	15	no	no	yes	No	Yes	no	no	Niv	Niv	Niv	Niv	Niv	no	unkn	yes	yes	unkn	no	yes	no	no		82		77000	34	33	5.84177	3	dead	#REF!	117000	29	22	4.01619
1247	Pozzuoli	Female	90				36	28	120	170	70	80	Severe	15	no	no	yes	Yes	No	no	no	Niv	Niv	Niv	Niv	Niv	yes	unkn	yes	no	unkn	no	no	no	no	555	74		165000	91	28	9.38039	3	dead	#REF!	192000	48	39	3.60288
1248	Pozzuoli	Female	71				36	30	70	135	70	86	Severe	15	no	no	yes	Yes	No	no	yes	Oti	Oti	Niv	Niv	Niv	no	unkn	yes	no	unkn	no	no	no	no		12,9sec		272000	38	103	0.97736	1	dead	#REF!	174000	3336	3497	23.019
1249	Pozzuoli	Female	54				37.2	24	83	130	85	99	Moderate	15	yes	yes	no			yes	no	Nasal Cannula/ Glasses/ Venturi Mask	Niv	Nasal Cannula/ Glasses/ Venturi Mask	Niv	Niv	no	no	yes	no	unkn	no	no	no	no	422	77	4.1	149000	22	23	1.66252	2	discharged	#REF!	302000	34	87	0.651788
1251	pozzuoli	Male	63						100	110	70	92	Moderate	15	yes	yes						Nasal Cannula/ Glasses/ Venturi Mask	Nasal Cannula/ Glasses/ Venturi Mask	Nasal Cannula/ Glasses/ Venturi Mask	Nasal Cannula/ Glasses/ Venturi Mask	Nasal Cannula/ Glasses/ Venturi Mask	no	no	yes	yes	ex	no	yes	no	no	585	0.78	3.9	119000	37	51	2.7429	2	discharged	#REF!	131000		45
1252	pozzuoli	Female	68						70	110	60	98	Absent	15	no	no	no	No	No	no	no	No	No	No	No	No	no	no	yes	no	yes	no	yes	no	no	480	74		196000	11	17	0.925595	1	discharged	#REF!
1254	pozzuoli	Male	62				36		100	130	70	94	Absent	15	yes	no	no	No	No	no	no	Nasal Cannula/ Glasses/ Venturi Mask	Nasal Cannula/ Glasses/ Venturi Mask	Nasal Cannula/ Glasses/ Venturi Mask	Nasal Cannula/ Glasses/ Venturi Mask	Nasal Cannula/ Glasses/ Venturi Mask	no	no	yes	no	unkn	no	no	no	no	676	86	3.7	474000	16	17	0.507585	1	discharged	#REF!
1255	pozzuoli	Male	70						75	140	70	92	Absent	15	yes	no	no	No	No	no	no	Nasal Cannula/ Glasses/ Venturi Mask	Nasal Cannula/ Glasses/ Venturi Mask	Nasal Cannula/ Glasses/ Venturi Mask	Nasal Cannula/ Glasses/ Venturi Mask	Nasal Cannula/ Glasses/ Venturi Mask	no	no	no	no		no	no	yes	no	770	79		311000	33	23	1.54877	2	discharged	#REF!	414000		24
1256	pozzuoli	Female	68					25	110	110	70	91	Severe	15	yes	yes		Yes				Nasal Cannula/ Glasses/ Venturi Mask	Niv	Nasal Cannula/ Glasses/ Venturi Mask	Niv	Niv			yes							636	0.52	3.5	240000	167	146	3.91596	3	discharged	#REF!	379000		46
1257	pozzuoli	Female	85				36.5	22	90			76	Severe	15			yes	Yes	Yes		no	Niv	Niv	Nasal Cannula/ Glasses/ Venturi Mask	Nasal Cannula/ Glasses/ Venturi Mask	Nasal Cannula/ Glasses/ Venturi Mask	yes									798	0.67	4.1	372000	49	58	1.47014	2	dead	#REF!
1258	pozzuoli	Male	62												yes	no	no	No	No	no	no	Nasal Cannula/ Glasses/ Venturi Mask	Nasal Cannula/ Glasses/ Venturi Mask	Nasal Cannula/ Glasses/ Venturi Mask	Nasal Cannula/ Glasses/ Venturi Mask	Nasal Cannula/ Glasses/ Venturi Mask																		discharged	#REF!
1259	pozzuoli	Male	80						65			96	Absent	15	no	no	no	No	No	no	no	No	No	No	No	No	yes	no	no	no						377	0.74	3.6	108000	15	35	1.87812	2	discharged	#REF!
1260	pozzuoli	Female	38				36	18	90	110	70	84	Severe	15	no	yes	no	Yes	No	no	no	Nasal Cannula/ Glasses/ Venturi Mask	Niv	Nasal Cannula/ Glasses/ Venturi Mask	Niv	Niv	no	no	no	no	no	no	no	no	no									discharged	#REF!
1261	pozzuoli	Male	60				37.2	22	100	120	80	91	Mild	15	yes	no	no	No	No	no	no	Nasal Cannula/ Glasses/ Venturi Mask	Nasal Cannula/ Glasses/ Venturi Mask	Nasal Cannula/ Glasses/ Venturi Mask	Nasal Cannula/ Glasses/ Venturi Mask	Nasal Cannula/ Glasses/ Venturi Mask	no	no	no	no		no	no	no	no	585	81	4.2	259000	74	177	1.28854	1	discharged	#REF!	432000
1262	pozzuoli	male	60		yes		37.5		95	145	90	95	Absent	15	yes	no	no	No	No	no	no	Nasal Cannula/ Glasses/ Venturi Mask	Nasal Cannula/ Glasses/ Venturi Mask	Nasal Cannula/ Glasses/ Venturi Mask	Nasal Cannula/ Glasses/ Venturi Mask	Nasal Cannula/ Glasses/ Venturi Mask	yes	no	yes	no	yes	no	no	no	no	697	104		189000	26	28	1.55985	2	discharged	#REF!
1263	pozzuoli	Female	29				36	18	100			97	Absent	15	no	no	no	No	No	no	no	No	No	No	No	No	no	no	no	no		no	no	no	no	569	81	4.2	189000	71	69	1.31151	1	discharged	#REF!
1265	pozzuoli	Female	62				36	20	90	130	80	93	Absent	15	yes	no	no	No	No	no	no	Nasal Cannula/ Glasses/ Venturi Mask	Nasal Cannula/ Glasses/ Venturi Mask	Nasal Cannula/ Glasses/ Venturi Mask	Nasal Cannula/ Glasses/ Venturi Mask	Nasal Cannula/ Glasses/ Venturi Mask	no	no	no	no	no	no		yes	yes	414	109	3.3	381000	84	53	1.87762	2	discharged	#REF!
1267	pozzuoli	Female	74							120	70	79	Severe	14	no	yes		Yes	No	no	no	Nasal Cannula/ Glasses/ Venturi Mask	Niv	Nasal Cannula/ Glasses/ Venturi Mask	Niv	Niv	yes	no	yes	yes		no	no	no	no	585	56	3.4	152000	12	19	1.34027	1	dead	#REF!
1269	pozzuoli	Male	71		yes		36		90			95	Absent	15													yes	no	no	no		no	no	no	no									discharged	#REF!
1270	Salerno	Male	50	no	yes	1	39	20	95	140	80	98	Absent	15	no	no	no			no	no	No	No	No	No	No	no	no	no	no	no	no	no	yes	no	538	87	4	267000	79	43	2.25606	2	discharged	#REF!	281	230	85	4.43897
1271	Salerno	Female	50	no	yes		37.9	18	85	100	70	95	Absent	15	yes	no	no			no	no	Nasal Cannula/ Glasses/ Venturi Mask	Nasal Cannula/ Glasses/ Venturi Mask	Nasal Cannula/ Glasses/ Venturi Mask	Nasal Cannula/ Glasses/ Venturi Mask	Nasal Cannula/ Glasses/ Venturi Mask	no	no	no	no	unkn	no	no	no	no	325	93	4.33	208000	24	18	1.35982	1	discharged	#REF!	270	22	17	0.988108
1272	Salerno	Male	81	yes	no		37.5	25	86	125	80	98	Moderate	15	yes	no	no			no	no	Nasal Cannula/ Glasses/ Venturi Mask	Nasal Cannula/ Glasses/ Venturi Mask	Nasal Cannula/ Glasses/ Venturi Mask	Nasal Cannula/ Glasses/ Venturi Mask	Nasal Cannula/ Glasses/ Venturi Mask	yes	no	yes	no	no	no	no	no	no	214	68	3.5	480000	78	86	1.41935	1	discharged	#REF!	12
1273	Salerno	Male	62	yes	no		38.3	20	77	120	70	91	Absent	15	yes	no	no			no	no	Nasal Cannula/ Glasses/ Venturi Mask	Nasal Cannula/ Glasses/ Venturi Mask	Nasal Cannula/ Glasses/ Venturi Mask	Nasal Cannula/ Glasses/ Venturi Mask	Nasal Cannula/ Glasses/ Venturi Mask	no	no	no	yes	unkn	no	no	no	no	578	88	3.8	215000	25	23	1.50324	2	discharged	#REF!	250	31	16	1.922
1274	Salerno	Female	79				37.1	18	66	140	90	99	Absent	15	yes	no	no			no	no	Nasal Cannula/ Glasses/ Venturi Mask	Nasal Cannula/ Glasses/ Venturi Mask	Nasal Cannula/ Glasses/ Venturi Mask	Nasal Cannula/ Glasses/ Venturi Mask	Nasal Cannula/ Glasses/ Venturi Mask	yes	no	yes	no	unkn	yes	no	no	no	297	94	3	135000	18	19	2.41651	2	discharged	#REF!
1275	Salerno	Male	53	yes	no		36	12	75	130	70	99	Absent	15	no	no	no			no	no	No	No	No	No	No	no	no	no	no	unkn	no	no	no	no	127	114	3.5	194	28	49	1.09278	1	discharged	#REF!	308	61	25	2.09935
1276	Salerno	Male	83				36		73	145	80	87		15	no	yes	yes	Yes		no	no	Niv	Niv	Nasal Cannula/ Glasses/ Venturi Mask	Nasal Cannula/ Glasses/ Venturi Mask	Nasal Cannula/ Glasses/ Venturi Mask	yes	yes	no	yes	unkn	no	no	no	no	258	79		369	15	19	0.774045	1	dead	#REF!	207	27	48	1.56261
1277	Salerno	Male	58				37.2	18	99	120	70	96	Absent	15	yes	no	no			no	no	Nasal Cannula/ Glasses/ Venturi Mask	Nasal Cannula/ Glasses/ Venturi Mask	Nasal Cannula/ Glasses/ Venturi Mask	Nasal Cannula/ Glasses/ Venturi Mask	Nasal Cannula/ Glasses/ Venturi Mask	no	no	no	no	no	no	no	no	no	845	77	3.5	283	56	27	2.20876	2	discharged	#REF!	186	45	12	4.05076
1278	Salerno	Male	59				39	25	96	130	80	92	Moderate	15	yes	yes	yes	Yes		no	no	Niv	Niv	Niv	Niv	Niv	no	no	no	no	unkn	no	no	no	no	446	92		221	29	30	1.4135	1	discharged	#REF!	212	71	22	4.21273
1279	Salerno	Male	91				36	21	130	145	85	93	Moderate	14	yes	yes	yes	Yes		no	no	Niv	Niv	Niv	Niv	Niv	yes	yes	no	yes	unkn	no	yes	no	no	577	91	2.7	201	20	27	1.74258	2	dead	#REF!	174	71	13	10.2986
1280	Salerno	Female	79		yes	3	37.3	18	88	130	80	94	Mild	15	yes	no	no			no	no	Nasal Cannula/ Glasses/ Venturi Mask	Nasal Cannula/ Glasses/ Venturi Mask	Nasal Cannula/ Glasses/ Venturi Mask	Nasal Cannula/ Glasses/ Venturi Mask	Nasal Cannula/ Glasses/ Venturi Mask	yes	no	yes	no	no	no	no	no	no	441	80	3.1	238	16	27	1.02209	1	discharged	#REF!	199	65	25	5.1608
1281	Salerno	female	80		no		36	14	65	140	80	89	Mild	15	yes	yes	yes	Yes		no	no	Niv	Niv	Nasal Cannula/ Glasses/ Venturi Mask	Nasal Cannula/ Glasses/ Venturi Mask	Nasal Cannula/ Glasses/ Venturi Mask	yes	yes	yes	yes	unkn	no	no	no	no	606	88	3.2	369	11	19	0.547116	1	discharged	#REF!	217	14	32	0.912396
1282	Salerno	female	70	yes	no		36	18	84	130	80	92	Mild	15	yes	yes	no			no	no	Nasal Cannula/ Glasses/ Venturi Mask	Nasal Cannula/ Glasses/ Venturi Mask	Nasal Cannula/ Glasses/ Venturi Mask	Nasal Cannula/ Glasses/ Venturi Mask	Nasal Cannula/ Glasses/ Venturi Mask	no	yes	yes	no	unkn	no	yes	no	no	570	125	3.5	243	12	27	0.66526	1	discharged	#REF!	200	48	30	3.06725
1283	Salerno	female	69	yes	no		36.5	20	70	130	80	92	Mild	15	yes	no	no			no	no	Nasal Cannula/ Glasses/ Venturi Mask	Nasal Cannula/ Glasses/ Venturi Mask	Nasal Cannula/ Glasses/ Venturi Mask	Nasal Cannula/ Glasses/ Venturi Mask	Nasal Cannula/ Glasses/ Venturi Mask	no	no	no	no	unkn	no	no	no	no	473	106	3.11	118	56	37	5.38337	3	discharged	#REF!	138	44	27	4.2339
1284	Salerno	Female	83	yes	no		36	33	80	120	70	81	Mild	15	no	yes	yes	Yes		no	no	Niv	Niv	Nasal Cannula/ Glasses/ Venturi Mask	Nasal Cannula/ Glasses/ Venturi Mask	Nasal Cannula/ Glasses/ Venturi Mask	no	yes	yes	yes	unkn	no	yes	no	no	606	94	2.7	278	23	36	1.14448	1	dead	#REF!	221	27	40	1.60332
1285	Salerno	Male	63				36	14	75	110	60	98	Absent	15	no	no	no			no	no	No	No	No	No	No	yes	no	no	no	unkn	no	no	no	no	202	90	3.8	184	41	125	1.2556	1	discharged	#REF!	193	34	22	2.3662
1286	Salerno	Male	60				36	15	66	120	70	95	Mild	15	yes	no	no			no	no	Nasal Cannula/ Glasses/ Venturi Mask	Nasal Cannula/ Glasses/ Venturi Mask	Nasal Cannula/ Glasses/ Venturi Mask	Nasal Cannula/ Glasses/ Venturi Mask	Nasal Cannula/ Glasses/ Venturi Mask	no	no	no	no	unkn	yes	no	no	no	196	100		85	24	48	2.44525	2	discharged	#REF!	128	55	27	4.9616
1287	Salerno	Male	53	no	yes		38.6	18	76	140	70	93	Absent	15	yes	no	no			no	no	Nasal Cannula/ Glasses/ Venturi Mask	Nasal Cannula/ Glasses/ Venturi Mask	Nasal Cannula/ Glasses/ Venturi Mask	Nasal Cannula/ Glasses/ Venturi Mask	Nasal Cannula/ Glasses/ Venturi Mask	no	no	yes	no	unkn	no	no	no	no	852	69		340	21	12	0.944987	1	discharged	#REF!
1288	Salerno	Male	50	yes	no		36.6	25	105	160	90	95	Absent	15	yes	yes	yes	Yes		no	no	Niv	Niv	Niv	Niv	Niv	no	no	yes	no	unkn	no	no	no	no	561	124		261	63	45	1.79914	2	discharged	#REF!	215	100	35	3.93095
1289	Salerno	Female	59	no	yes	1	36	14	80	130	80	99	Absent	15	no	no	no			no	no	No	No	No	No	No	no	no	no	no	no	no	no	no	no	291	90	3.9	385	21	20	0.719607	1	discharged	#REF!	376	14	14	0.587122
1290	Salerno	Male	78	yes	no		36	18	70	110	70	95	Mild	15	yes	no	no			no	no	Nasal Cannula/ Glasses/ Venturi Mask	Nasal Cannula/ Glasses/ Venturi Mask	Nasal Cannula/ Glasses/ Venturi Mask	Nasal Cannula/ Glasses/ Venturi Mask	Nasal Cannula/ Glasses/ Venturi Mask	no	no	no	no	ex	no	no	no	no	293	103	2.7	142	20	32	1.94205	2	discharged	#REF!	211	34	24	2.56558
1291	Salerno	Male	65				36	18	74	150	90	95	Moderate	15	yes	no	yes	Yes		no	no	Niv	Niv	Niv	Niv	Niv	yes	no	yes	no	unkn	no	no	no	no	517	105	3.03	249	34	19	2.03618	2	discharged	#REF!	184	96	33	5.9035
1292	Salerno	Female	83	yes	no		36	16	81	130	70	93	Absent	15	yes	yes	yes	No	Yes	no	no	Niv	Niv	Niv	Niv	Niv	no	no	yes	no	no	no	no	no	yes	311	100	2.8	335	15	12	1.07284	1	discharged	#REF!	173	27	36	2.15896
1293	Salerno	Male	76	yes	no		36	16	73	120	70	91	Absent	15	no	yes	no			no	no	Nasal Cannula/ Glasses/ Venturi Mask	Nasal Cannula/ Glasses/ Venturi Mask	Nasal Cannula/ Glasses/ Venturi Mask	Nasal Cannula/ Glasses/ Venturi Mask	Nasal Cannula/ Glasses/ Venturi Mask	no	no	yes	yes	ex	no	no	no	yes	538	99	3.3	136	30	28	3.16823	2	discharged	#REF!	187	42	28	3.22584
1294	Salerno	Male	62	yes	no		37.5	14	74	115	73	92	Absent	15	yes	yes	no			no	no	Nasal Cannula/ Glasses/ Venturi Mask	Nasal Cannula/ Glasses/ Venturi Mask	Nasal Cannula/ Glasses/ Venturi Mask	Nasal Cannula/ Glasses/ Venturi Mask	Nasal Cannula/ Glasses/ Venturi Mask	yes	no	yes	no	unkn	no	no	no	no	446	92		164	17	26	1.2604	1	discharged	#REF!		80	22
1295	Salerno	Male	71	yes	no		38	25	75	130	70	87	Mild	15	yes	yes	yes	Yes		no	no	Niv	Niv	Nasal Cannula/ Glasses/ Venturi Mask	Nasal Cannula/ Glasses/ Venturi Mask	Nasal Cannula/ Glasses/ Venturi Mask	no	no	yes	no	unkn	no	no	no	no	484	75	2.4	319	22	50	0.692477	1	dead	#REF!	256	54	57	1.98369
1296	Salerno	Male	45	yes	no		36	18	79	180	110	93	Absent	15	no	yes	yes	Yes		no	no	Niv	Niv	Niv	Niv	Niv	no	no	yes	no	unkn	no	yes	no	no	518	89		192	59	71	1.6411	2	discharged	#REF!		93	28
1297	Salerno	Male	69	yes	no		37.5	15	85	135	80	95	Mild	14	yes	no	no			no	no	Nasal Cannula/ Glasses/ Venturi Mask	Nasal Cannula/ Glasses/ Venturi Mask	Nasal Cannula/ Glasses/ Venturi Mask	Nasal Cannula/ Glasses/ Venturi Mask	Nasal Cannula/ Glasses/ Venturi Mask	no	no	yes	no	unkn	no	no	no	no	623	69	3.1	224	101	130	2.72867	2	discharged	#REF!	235	45	20	2.95446
1298	Salerno	Male	61	yes	no		38	14	94	120	70	96	Absent	15	no	no	no			no	no	No	No	No	No	No	no	no	yes	no	unkn	no	no	no	no	192	97	3.97	127	32	31	2.76055	2	discharged	#REF!	170	120	42	6.64412
1299	Salerno	Male	43	yes	no		38.2	14	63	130	80	98	Absent	15	no	no	no			no	no	No	No	No	No	No	no	no	no	no	yes	no	no	no	no	304	95		217	55	27	2.09744	2	discharged	#REF!
1300	Salerno	Male	63	yes	no		37.7	15	89	140	85	93	Absent	15	yes	no	no			no	no	Nasal Cannula/ Glasses/ Venturi Mask	Nasal Cannula/ Glasses/ Venturi Mask	Nasal Cannula/ Glasses/ Venturi Mask	Nasal Cannula/ Glasses/ Venturi Mask	Nasal Cannula/ Glasses/ Venturi Mask	yes	no	yes	no	unkn	no	no	no	no	432	91	4.13	246	41	31	1.88586	2	discharged	#REF!	119	155	39	13.1399
1301	Salerno	Female	69	no	yes	2	37.7	18	70	120	80	90	Mild	15	yes	no	no			no	no	Nasal Cannula/ Glasses/ Venturi Mask	Nasal Cannula/ Glasses/ Venturi Mask	Nasal Cannula/ Glasses/ Venturi Mask	Nasal Cannula/ Glasses/ Venturi Mask	Nasal Cannula/ Glasses/ Venturi Mask	no	no	no	no	no	no	no	no	no	232	92	3.72	165	43	31	3.22963	2	discharged	#REF!	266	25	17	1.57283
1302	Salerno	Female	60	no	yes		36	18	59	100	70	96	Absent	15	no	no	no			no	no	No	No	No	No	No	yes	no	yes	no	unkn	no	no	yes	no	291	88	3.5	316	19	16	0.901899	1	discharged	#REF!		22	10
1303	Salerno	Male	29	yes	no		36	14	80	120	80	98	Absent	15	no	no	no			no	no	No	No	No	No	No	no	no	no	no	no	no	no	no	no	153	97	4.7	167	40	31	1.24756	1	discharged	#REF!	200	100	28	2.74024
1304	Salerno	1	35				38	18	107	150	90	91	0	15	Yes	No	No	No	No	No	No	Nasal Cannula/ Glasses/ Venturi Mask	Nasal Cannula/ Glasses/ Venturi Mask	Nasal Cannula/ Glasses/ Venturi Mask	Nasal Cannula/ Glasses/ Venturi Mask	Nasal Cannula/ Glasses/ Venturi Mask	0	0	0	0	0	0	0	0	0		74	3.6	318	47	37	0.850429	1	discharged	#REF!	319
1305	Salerno	1	82				36	12	64	120	65	96	0	15	No	No	No	No	No	No	No	No	No	No	No	No	1	0	1	0		0	0	0	0	388	39		191	14	22	1.28144	1	discharged	#REF!	108	49	114	3.48445
1306	Salerno	1	42				36	14	90	150	90	97	0	15	Yes	No	No	No	No	No	No	Nasal Cannula/ Glasses/ Venturi Mask	Nasal Cannula/ Glasses/ Venturi Mask	Nasal Cannula/ Glasses/ Venturi Mask	Nasal Cannula/ Glasses/ Venturi Mask	Nasal Cannula/ Glasses/ Venturi Mask	0	0	0	0	0	0	0	0	0	287	117	3.31	352	164	72	2.30613	2	discharged	#REF!	247
1307	Salerno	2	64				36.5	14	80	115	60	97	0	15	No	No	No	No	No	No	No	No	No	No	No	No	1	0	1	1	0	0	0	0	0			3.6		20	16			discharged	#REF!	221	22	29	1.18307
1308	Salerno	2	22				36.6	15	80	100	60	98		15	No	No	No	No	No	No	No	No	No	No	No	No	0	0	0	0	0	0	0	0	0	202	90		231	16	15	0.393446	1	discharged	#REF!	185	14	14	0.444954
1309	Salerno	1	72				36.6	13	83	120	60	96	0	15	No	No	No	No	No	No	No	No	No	No	No	No	1	0	1	0	0	0	0	0	0	467	92	3.6	143	23	20	2.58946	2	discharged	#REF!	170	42	65	2.20636
1310	Salerno	1	74	1	0		36.6	16	94	135	75	96		13	No	No	No	No	No	No	No	No	No	No	No	No	0	0	1	0	0	0	0	0	0	431	106	3.6	259	32	18	2.15499	2	discharged	#REF!	281
1311	Salerno	1	83				36	20	78	150	70	94	1	15	Yes	Yes	Yes	Yes	No	No	No	Niv	Niv	Niv	Niv	Niv	1	0	1	0	0	0	0	0	0	503	99	2.78	163	50	21	5.55585	3	discharged	#REF!	212	17	19	1.52691
1312	Salerno	2	77	1			36	20	88	120	90	90	1	15	Yes	No	No	No	No	No	No	Nasal Cannula/ Glasses/ Venturi Mask	Nasal Cannula/ Glasses/ Venturi Mask	Nasal Cannula/ Glasses/ Venturi Mask	Nasal Cannula/ Glasses/ Venturi Mask	Nasal Cannula/ Glasses/ Venturi Mask	0	0	1	1	0	0	0	0	0	327	102	3.56	480	23	22	0.786622	1	discharged	#REF!	182	17	16	1.79808
1313	Salerno	1	54				36.5	14	88	130	80	95	0	15	No	No	No	No	No	No	No	No	No	No	No	No	0	0	1	1	0	0	0	0	0	531	110	3.2	461	33	36	0.644252	1	discharged	#REF!	168	19	46	0.900449
1314	Salerno	2	84	1			36.4	16	91	150	80	95	1	15	Yes	Yes	No	No	No	No	No	Nasal Cannula/ Glasses/ Venturi Mask	Nasal Cannula/ Glasses/ Venturi Mask	Nasal Cannula/ Glasses/ Venturi Mask	Nasal Cannula/ Glasses/ Venturi Mask	Nasal Cannula/ Glasses/ Venturi Mask	0	0	1	0	0	0	0	0	0	462	109	2.4	221	24	8	3.22517	2	discharged	#REF!	252	11	13	1.01695
1315	Salerno	1	62				36	24	77	120	80	92	1	15	Yes	Yes	No	No	No	No	No	Nasal Cannula/ Glasses/ Venturi Mask	Nasal Cannula/ Glasses/ Venturi Mask	Nasal Cannula/ Glasses/ Venturi Mask	Nasal Cannula/ Glasses/ Venturi Mask	Nasal Cannula/ Glasses/ Venturi Mask	0	0	0	0	0	0	0	0	0	656	99	3.3	232	22	27	1.13147	1	discharged	#REF!	171	19	47	1.00485
1316	Salerno	1	80				37.8	16	75	130	80	93	0	15	Yes	Yes	No	No	No	No	No	Nasal Cannula/ Glasses/ Venturi Mask	Nasal Cannula/ Glasses/ Venturi Mask	Nasal Cannula/ Glasses/ Venturi Mask	Nasal Cannula/ Glasses/ Venturi Mask	Nasal Cannula/ Glasses/ Venturi Mask	1	1	1	1	0	0	0	0	1	523	94	3.5	163	25	14	3.27928	3	discharged	#REF!	205	34	15	3.42586
1317	Salerno	1 - Male	67	Missing	Missing		36.8	22	95	130	80	92	absent	15	Yes	Yes	Yes	Yes	No	No	No	Niv	Niv	Niv	Niv	Niv	2 - no	2 - no	2 - no	2 - no	2 - no	1 - no	2 - no	No	2 - no	571	82	2.9	224	47	39	2.25109	2	discharged	#REF!	133	22	30	2.02342
1318	Salerno	1 - Male	67	Missing	Missing		36.4	24	99	140	85	85	Mild	15	Yes	Yes	Yes	Yes	Yes	No	No	Niv	Niv	Niv	Niv	Niv	2 - no	1 - yes	1 - yes	2 - no	3 - ex	1 - yes	2 - no	No	2 - no		88	3.46	180	42	37	2.5701	2	discharged	#REF!	68	21	55	2.79
1319	Salerno	1 - Male	36	Missing	Missing		38.2	16	70	130	80	97	absent	15	Yes	No	No	No	No	No	No	Nasal Cannula/ Glasses/ Venturi Mask	Nasal Cannula/ Glasses/ Venturi Mask	Nasal Cannula/ Glasses/ Venturi Mask	Nasal Cannula/ Glasses/ Venturi Mask	Nasal Cannula/ Glasses/ Venturi Mask	2 - no	2 - no	2 - no	2 - no	2 - no	2 - no	2 - no	No	2 - no	677	72	3.3	210	27	24	0.944803	1	discharged	#REF!	118	24	74	0.851169
1320	Salerno	1 - Male	55	Missing	Missing		36.4	20	87	130	70	96	absent	15	Yes	No	No	No	No	No	No	Nasal Cannula/ Glasses/ Venturi Mask	Nasal Cannula/ Glasses/ Venturi Mask	Nasal Cannula/ Glasses/ Venturi Mask	Nasal Cannula/ Glasses/ Venturi Mask	Nasal Cannula/ Glasses/ Venturi Mask	2 - no	2 - no	2 - no	2 - no	2 - no	2 - no	2 - no	No	1 - yes	379	76	3.37		24	21			discharged	#REF!	75	11	27	1.55243
1321	Salerno	1 - Male	53	Yes	Missing		36	18	70	125	80	96	absent	15	Yes	Yes	No	No	No	No	No	Nasal Cannula/ Glasses/ Venturi Mask	Nasal Cannula/ Glasses/ Venturi Mask	Nasal Cannula/ Glasses/ Venturi Mask	Nasal Cannula/ Glasses/ Venturi Mask	Nasal Cannula/ Glasses/ Venturi Mask	2 - no	2 - no	2 - no	2 - no	2 - no	2 - no	2 - no	No	2 - no	340	81	3.1	182	32	142	0.782006	1	discharged	#REF!	88	61	158	2.92277
1322	Salerno	2 - Female	65	No	Missing		36	14	87	150	95	97	absent	15	No	No	No	No	No	No	No	No	No	No	No	No	2 - no	1 - yes	2 - no	2 - no	2 - no	2 - no	2 - no	No	2 - no	259	84		182	13	6	1.89544	2	discharged	#REF!	189
1323	Salerno	2 - Female	88	Missing	Missing		36	30	90	145	80	80	Severe	15	Yes	Yes	Yes	Yes	No	No	No	Niv	Niv	Nasal Cannula/ Glasses/ Venturi Mask	Nasal Cannula/ Glasses/ Venturi Mask	Nasal Cannula/ Glasses/ Venturi Mask	1 - yes	2 - no	1 - yes	1 - yes	3 - ex	2 - no	1 -yes	No	2 - no	901	86	2.98	298	30	13	2.45706	2	discharged	#REF!	341	6	14	0.413824
1324	Salerno	2 - Female	90	Missing	Missing		36.5	16	73	130	95	95	absent	15	No	No	No	No	No	No	No	No	No	No	No	No	1 - yes	2 - no	1 - yes	2 - no	2 - no	2 - no	2 - no	No	2 - no	408	108		176	35	29	3.32352	3	discharged	#REF!	212	26	18	2.60162
1325	Salerno	2 - Female	59	No	Missing		36.5	22	86	140	80	83	Mild	15	Yes	Yes	Yes	Yes	No	No	No	Niv	Niv	Niv	Niv	Niv	2 - no	2 - no	1 - yes	2 - no	2 - no	2 - no	1 -yes	No	2 - no	278	84	2.8	508	32	52	0.515391	1	discharged	#REF!	167	16	34	0.969429
1326	Salerno	1 - Male	70	Missing	Missing		36	30	95	145	90	93	Severe	15	Yes	Yes	Yes	Yes	No	No	No	Niv	Niv	Niv	Niv	Niv	1 - yes	2 - no	1 - yes	2 - no	2 - no	2 - no	2 - no	No	2 - no	373	96		239	28	19	1.8814	2	discharged	#REF!	98	20	23	2.97878
1327	Salerno	1 - Male	87	Missing	Missing		36	30	120	110	80	95	Mild	15	Yes	Yes	Yes	Yes	No	No	No	Niv	Niv	Nasal Cannula/ Glasses/ Venturi Mask	Nasal Cannula/ Glasses/ Venturi Mask	Nasal Cannula/ Glasses/ Venturi Mask	1 - yes	2 - no	1 - yes	2 - no	2 - no	2 - no	2 - no	No	2 - no	606	56	3.2	128	24	8	5.76734	3	dead	#REF!	99	51	41	6.99942
1328	Salerno	2 - Female	62	Missing	Missing		37.1	27	86	100	50	94	Mild	8	Yes	Yes	No	No	No	No	No	Nasal Cannula/ Glasses/ Venturi Mask	Nasal Cannula/ Glasses/ Venturi Mask	Nasal Cannula/ Glasses/ Venturi Mask	Nasal Cannula/ Glasses/ Venturi Mask	Nasal Cannula/ Glasses/ Venturi Mask	2 - no	2 - no	2 - no	2 - no	1 - yes	2 - no	1 -yes	Yes	2 - no	197	91	2.9	261	211	77	5.712	3	dead	#REF!	543	15	17	0.415393
1329	Salerno	1 - Male	48	Missing	Missing		36.5	24	76	115	70	89	Mild	15	Yes	Yes	Yes	Yes	No	No	No	Niv	Niv	Niv	Niv	Niv	2 - no	2 - no	2 - no	2 - no	2 - no	2 - no	2 - no	No	2 - no	1149	81		212	37	56	1.11947	1	discharged	#REF!	375	170	32	3.84666
1330	Salerno	2 - Female	67	Missing	Missing		36.8	18	78	105	70	92	absent	15	Yes	No	No	No	No	No	No	Nasal Cannula/ Glasses/ Venturi Mask	Nasal Cannula/ Glasses/ Venturi Mask	Nasal Cannula/ Glasses/ Venturi Mask	Nasal Cannula/ Glasses/ Venturi Mask	Nasal Cannula/ Glasses/ Venturi Mask	2 - no	2 - no	2 - no	2 - no	2 - no	2 - no	2 - no	No	2 - no		112	4	254	51	22	2.86814	2	discharged	#REF!	323	17	9	1.17544
1331	Salerno	1 - Male	73	Missing	Missing		38	27	68	115	70	95	Severe	15	Yes	Yes	No	No	No	No	No	Nasal Cannula/ Glasses/ Venturi Mask	Nasal Cannula/ Glasses/ Venturi Mask	Nasal Cannula/ Glasses/ Venturi Mask	Nasal Cannula/ Glasses/ Venturi Mask	Nasal Cannula/ Glasses/ Venturi Mask	1 - yes	1 - yes	1 - yes	1 - yes	2 - no	2 - no	2 - no	No	2 - no									discharged	#REF!	209
1332	Salerno	1 - Male	57	Missing	Missing		36	26	96	140	85	96	Severe	15	Yes	Yes	No	No	No	No	No	Nasal Cannula/ Glasses/ Venturi Mask	Nasal Cannula/ Glasses/ Venturi Mask	Nasal Cannula/ Glasses/ Venturi Mask	Nasal Cannula/ Glasses/ Venturi Mask	Nasal Cannula/ Glasses/ Venturi Mask	2 - no	2 - no	2 - no	2 - no	2 - no	2 - no	2 - no	No	2 - no	745	64		506	91	239	0.663081	1	discharged	#REF!	408	22	78	0.348009
1333	Salerno	1 - Male	65	Missing	Missing		37.2	32	74	130	80	93	Severe	15	Yes	Yes	Yes	Yes	No	No	No	Niv	Niv	Niv	Niv	Niv	2 - no	2 - no	2 - no	2 - no	2 - no	2 - no	2 - no	No	2 - no	540	104	3	313	31	37	1.05835	1	discharged	#REF!	182	46	84	1.7925
1334	Salerno	1 - Male	57	Missing	Missing		37.4	22	65	140	80	93	Mild	15	Yes	No	No	No	No	No	No	Nasal Cannula/ Glasses/ Venturi Mask	Nasal Cannula/ Glasses/ Venturi Mask	Nasal Cannula/ Glasses/ Venturi Mask	Nasal Cannula/ Glasses/ Venturi Mask	Nasal Cannula/ Glasses/ Venturi Mask	2 - no	2 - no	1 - yes	2 - no	2 - no	2 - no	2 - no	No	2 - no	245	93		442	45	99	0.58324	1	discharged	#REF!	215	25	102	0.656261
1335	Salerno	2 - Female	81	Missing	Missing		36.3	25	64	180	90	98	Severe	15	Yes	Yes	Yes	Yes	No	No	No	Niv	Niv	Nasal Cannula/ Glasses/ Venturi Mask	Nasal Cannula/ Glasses/ Venturi Mask	Nasal Cannula/ Glasses/ Venturi Mask	2 - no	2 - no	1 - yes	1 - yes	2 - no	2 - no	2 - no	No	2 - no	313	98		279	33	32	1.69363	2	discharged	#REF!	179	16	17	1.75601
1336	Salerno	1 - Male	65	Missing	Missing		36.3	16	72	145	80	95	absent	15	No	No	No	No	No	No	No	No	No	No	No	No	2 - no	2 - no	1 - yes	2 - no	2 - no	2 - no	2 - no	No	2 - no	835	101	3.4	168	40	22	3.29953	3	discharged	#REF!	130	17	14	2.27172
1337	Salerno	1 - Male	66	Missing	Missing		36.4	30	72	150	90	99	Moderate	15	Yes	Yes	Yes	Yes	No	No	No	Niv	Niv	Nasal Cannula/ Glasses/ Venturi Mask	Nasal Cannula/ Glasses/ Venturi Mask	Nasal Cannula/ Glasses/ Venturi Mask	2 - no	2 - no	1 - yes	1 - yes	2 - no	2 - no	2 - no	No	2 - no	363	97		231	40	26	2.24133	2	discharged	#REF!	162	19	62	0.983075
1338	Salerno	1 - Male	64	Missing	Missing		36.3	16	78	145	75	98	absent	15	No	No	No	No	No	No	No	No	No	No	No	No	1 - yes	1 - yes	1 - yes	1 - yes	3 - ex	2 - no	2 - no	No	2 - no	211	114	4.3		40	34			discharged	#REF!	103	22	30	2.49577
1339	Salerno	1 - Male	79	No	Missing		36.8	18	94	110	75	93	absent	15	Yes	No	No	No	No	No	No	Nasal Cannula/ Glasses/ Venturi Mask	Nasal Cannula/ Glasses/ Venturi Mask	Nasal Cannula/ Glasses/ Venturi Mask	Nasal Cannula/ Glasses/ Venturi Mask	Nasal Cannula/ Glasses/ Venturi Mask	2 - no	2 - no	1 - yes	2 - no	2 - no	2 - no	2 - no	No	2 - no	279	92	3.7	136	82	43	7.26387	3	discharged	#REF!	173	21	24	1.95747
1340	Salerno	2 - Female	86	Missing	Missing		37.4	16	60	140	80	99	absent	15	Yes	Yes	Yes	Yes	No	Yes	No	Niv	Niv	Niv	Niv	Niv	1 - yes	1 - yes	1 - yes	2 - no	3 - ex	2 - no	2 - no	No	2 - no	817	77	2.6		40	50			discharged	#REF!	373	69	22	3.39178
1341	Salerno	2 - Female	73	Missing	Missing		36.7	24	100	160	80	99	Severe	15	Yes	Yes	No	No	No	No	No	Nasal Cannula/ Glasses/ Venturi Mask	Nasal Cannula/ Glasses/ Venturi Mask	Nasal Cannula/ Glasses/ Venturi Mask	Nasal Cannula/ Glasses/ Venturi Mask	Nasal Cannula/ Glasses/ Venturi Mask	2 - no	2 - no	2 - no	2 - no	2 - no	2 - no	2 - no	Yes	2 - no	460	86	2.7	168	43	23	3.89599	3	discharged	#REF!	277	12	19	0.725517
1342	Salerno	2 - Female	40	Missing	Missing		36	18	100	130	80	97	absent	15	Yes	No	No	No	No	No	No	Nasal Cannula/ Glasses/ Venturi Mask	Nasal Cannula/ Glasses/ Venturi Mask	Nasal Cannula/ Glasses/ Venturi Mask	Nasal Cannula/ Glasses/ Venturi Mask	Nasal Cannula/ Glasses/ Venturi Mask	2 - no	2 - no	2 - no	2 - no	2 - no	2 - no	2 - no	No	2 - no	270	102		327	15	21	0.4004	1	discharged	#REF!	243	20	48	0.475185
1343	Salerno	1 - Male	54	Missing	Missing		36,4	20	90	120	80	99	Mild	15	No	Yes	No	No	No	No	No	Nasal Cannula/ Glasses/ Venturi Mask	Nasal Cannula/ Glasses/ Venturi Mask	Nasal Cannula/ Glasses/ Venturi Mask	Nasal Cannula/ Glasses/ Venturi Mask	Nasal Cannula/ Glasses/ Venturi Mask	1 - yes	2 - no	1 - yes	1 - yes	2 - no	2 - no	2 - no	No	2 - no		93	2,9	131	22	73	1.06141	1	discharged	#REF!	139	32	118	1.14443
1344	Salerno	2 - Female	49	Missing	Missing		36,7	25	90	145	70	89	Severe	15	Yes	Yes	No	No	No	No	No	Nasal Cannula/ Glasses/ Venturi Mask	Nasal Cannula/ Glasses/ Venturi Mask	Nasal Cannula/ Glasses/ Venturi Mask	Nasal Cannula/ Glasses/ Venturi Mask	Nasal Cannula/ Glasses/ Venturi Mask	1 - yes	2 - no	1 - yes	2 - no	1 - yes	2 - no	1 -yes	Yes	2 - no									discharged	#REF!	278	10	10	0.55738
1345	Salerno	1 - Male	65	Missing	Missing		36,4	24	90	130	90	95	Moderate	15	Yes	Yes	Yes	Yes	No	No	No	Niv	Niv	Nasal Cannula/ Glasses/ Venturi Mask	Nasal Cannula/ Glasses/ Venturi Mask	Nasal Cannula/ Glasses/ Venturi Mask	2 - no	2 - no	2 - no	2 - no	2 - no	2 - no	2 - no	No	2 - no	692	89		287	38	34	1.47596	2	discharged	#REF!	449	32	89	0.491046
1346	Salerno	1 - Male	49	Missing	Missing		37,5	24	67	120	80	95	Mild	15	Yes	No	No	No	No	No	No	Nasal Cannula/ Glasses/ Venturi Mask	Nasal Cannula/ Glasses/ Venturi Mask	Nasal Cannula/ Glasses/ Venturi Mask	Nasal Cannula/ Glasses/ Venturi Mask	Nasal Cannula/ Glasses/ Venturi Mask	2 - no	1 - yes	1 - yes	2 - no	2 - no	2 - no	2 - no	No	2 - no									discharged	#REF!	123	12	12	1.38001
1347	Salerno	1 - Male	50	Missing	Missing		36,2	26	76	140	80	95	Mild	15	Yes	No	No	No	No	No	No	Nasal Cannula/ Glasses/ Venturi Mask	Nasal Cannula/ Glasses/ Venturi Mask	Nasal Cannula/ Glasses/ Venturi Mask	Nasal Cannula/ Glasses/ Venturi Mask	Nasal Cannula/ Glasses/ Venturi Mask	2 - no	2 - no	2 - no	1 - yes	2 - no	2 - no	2 - no	No	2 - no	576	92	3,33	347	24	27	0.665533	1	discharged	#REF!	193	32	49	1.18431
1348	Salerno	1 - Male	62	Missing	Missing		37,5	30	75	120	80	84	Severe	15	Yes	No	Yes	Yes	No	No	No	Niv	Niv	Niv	Niv	Niv	2 - no	2 - no	1 - yes	2 - no	1 - yes	2 - no	1 -yes	No	2 - no		106		216	40	36	1.91358	2	discharged	#REF!	223	31	107	0.833214
1349	Salerno	1 - Male	55	Missing	Missing		36	26	80	130	80	93	Moderate	15	Yes	Yes	No	No	No	No	No	Nasal Cannula/ Glasses/ Venturi Mask	Nasal Cannula/ Glasses/ Venturi Mask	Nasal Cannula/ Glasses/ Venturi Mask	Nasal Cannula/ Glasses/ Venturi Mask	Nasal Cannula/ Glasses/ Venturi Mask	2 - no	2 - no	2 - no	2 - no	1 - yes	2 - no	1 -yes	Missing		630	113	2,69	344	22	19	0.806957	1	discharged	#REF!	123	23	43	1.56838
1350	Salerno	2 - Female	67	Missing	Missing		36,5	24	70	115	60	90	Mild	15	Yes	No	No	No	No	No	No	Nasal Cannula/ Glasses/ Venturi Mask	Nasal Cannula/ Glasses/ Venturi Mask	Nasal Cannula/ Glasses/ Venturi Mask	Nasal Cannula/ Glasses/ Venturi Mask	Nasal Cannula/ Glasses/ Venturi Mask	2 - no	2 - no	1 - yes	2 - no	1 - yes	1 - yes	1 -yes	No	2 - no	270	106	3,7	368	45	63	1.03221	1	discharged	#REF!	308	33	42	1.10768
1351	Salerno	1 - Male	42	Missing	Missing		38,5	18	92	140	80	92	Mild	15	Yes	Yes	Yes	Yes	No	No	No	Niv	Niv	Nasal Cannula/ Glasses/ Venturi Mask	Nasal Cannula/ Glasses/ Venturi Mask	Nasal Cannula/ Glasses/ Venturi Mask	2 - no	2 - no	1 - yes	2 - no	2 - no	2 - no	2 - no	No	2 - no	382	92		285	41	43	0.921412	1	discharged	#REF!	262	14	53	0.308275
1352	Salerno	1 - Male	61	Missing	Missing		38	25	102	160	90	98	Moderate	15	Yes	Yes	No	No	No	No	No	Nasal Cannula/ Glasses/ Venturi Mask	Nasal Cannula/ Glasses/ Venturi Mask	Nasal Cannula/ Glasses/ Venturi Mask	Nasal Cannula/ Glasses/ Venturi Mask	Nasal Cannula/ Glasses/ Venturi Mask	2 - no	2 - no	1 - yes	2 - no	2 - no	2 - no	2 - no	No	2 - no	780	89	2,75	576	46	124	0.437476	1	discharged	#REF!	247	19	56	0.627036
1353	Salerno	2 - Female	59	Missing	Missing		36	14	85	120	80	95	absent	15	No	No	No	No	No	No	No	No	No	No	No	No	2 - no	2 - no	2 - no	1 - yes	2 - no	2 - no	2 - no	Yes	2 - no	333	99	3,3	204	23	17	1.61334	2	discharged	#REF!	196	32	66	1.1857
1354	Salerno	1 - Male	51	Missing	Missing		36	16	82	180	110	95	Mild	15	Yes	No	No	No	No	No	No	Nasal Cannula/ Glasses/ Venturi Mask	Nasal Cannula/ Glasses/ Venturi Mask	Nasal Cannula/ Glasses/ Venturi Mask	Nasal Cannula/ Glasses/ Venturi Mask	Nasal Cannula/ Glasses/ Venturi Mask	2 - no	2 - no	1 - yes	2 - no	2 - no	2 - no	2 - no	No	2 - no	724	112	3,8	332	20	20	0.686985	1	discharged	#REF!	350	29	63	0.53239
1355	Salerno	2 - Female	87	Missing	Missing		36,8	16	80	140	80	96	absent	15	Yes	Yes	No	No	No	No	No	Nasal Cannula/ Glasses/ Venturi Mask	Nasal Cannula/ Glasses/ Venturi Mask	Nasal Cannula/ Glasses/ Venturi Mask	Nasal Cannula/ Glasses/ Venturi Mask	Nasal Cannula/ Glasses/ Venturi Mask	2 - no	2 - no	1 - yes	2 - no	2 - no	2 - no	2 - no	Yes	2 - no	451	79	2,32	410	8	15	0.438308	1	dead	#REF!	53	49	22	17.1486
1356	Villa Betania	Male	76	no	yes	25	36.8	21	77	140	70	94	Moderate	15	yes	yes	yes	Yes		no	no	Niv	Niv	Nasal Cannula/ Glasses/ Venturi Mask	Nasal Cannula/ Glasses/ Venturi Mask	Nasal Cannula/ Glasses/ Venturi Mask	yes	no	yes	no	ex	no	yes	no	no	407	110		212	21	48	1.08662	1	dead	#REF!	208	25	45	1.36171
1357	Villa Betania	Female	69				36	18	110	150	90	90		15	yes	yes	no			no	no	Nasal Cannula/ Glasses/ Venturi Mask	Nasal Cannula/ Glasses/ Venturi Mask	Nasal Cannula/ Glasses/ Venturi Mask	Nasal Cannula/ Glasses/ Venturi Mask	Nasal Cannula/ Glasses/ Venturi Mask	no	no	yes	no	no	no	no	no	no	862	81		441	29	54	0.617464	1	discharged	#REF!	511
1358	Villa Betania	Male	57				36	18	81	120	80	89	Severe	15	yes	yes	yes	Yes		no	no	Niv	Niv	Nasal Cannula/ Glasses/ Venturi Mask	Nasal Cannula/ Glasses/ Venturi Mask	Nasal Cannula/ Glasses/ Venturi Mask	no	no	yes	yes	no	no	no	no	no	527	99		287	26	22	1.10092	1	discharged	#REF!	146		12
1359	Villa Betania	Male	66				36	18	60	130	80	92	Mild	15	yes	yes	no			no	no	Nasal Cannula/ Glasses/ Venturi Mask	Nasal Cannula/ Glasses/ Venturi Mask	Nasal Cannula/ Glasses/ Venturi Mask	Nasal Cannula/ Glasses/ Venturi Mask	Nasal Cannula/ Glasses/ Venturi Mask	no	no	no	yes	unkn	no	no	no	yes	627	91		118	34	47	2.77391	2	discharged	#REF!	78	17	65	1.78419
1360	Villa Betania	1 - Male	65	No	Yes		37.8		84	120	70	94	absent	15	Yes	Yes	No	No	No	No	No	Nasal Cannula/ Glasses/ Venturi Mask	Nasal Cannula/ Glasses/ Venturi Mask	Nasal Cannula/ Glasses/ Venturi Mask	Nasal Cannula/ Glasses/ Venturi Mask	Nasal Cannula/ Glasses/ Venturi Mask	2 - no	2 - no	2 - no	1 - yes	2 - no	2 - no	2 - no	No	2 - no	664	119	3.2	233	84	243	1.50326	2	discharged	#REF!	312	40	82	0.920263
1361	Villa Betania	2 - Female	84	No	Yes		36	18	86	120	70	92	Moderate	15	No	Yes	Yes	Yes	No	No	No	Niv	Niv	Nasal Cannula/ Glasses/ Venturi Mask	Nasal Cannula/ Glasses/ Venturi Mask	Nasal Cannula/ Glasses/ Venturi Mask	2 - no	2 - no	2 - no	2 - no	2 - no	2 - no	2 - no	No	2 - no	500	88	2.9	251	12	14	1.0733	1	dead	#REF!	144	16	15	2.40986
1362	Villa Betania	2 - Female	39	No	yes		38	20	100	120	70	85	Mild	15	Yes	Yes	No	No	No	No	No	Nasal Cannula/ Glasses/ Venturi Mask	Nasal Cannula/ Glasses/ Venturi Mask	Nasal Cannula/ Glasses/ Venturi Mask	Nasal Cannula/ Glasses/ Venturi Mask	Nasal Cannula/ Glasses/ Venturi Mask	2 - no	2 - no	2 - no	2 - no	2 - no	2 - no	2 - no	No	2 - no	453	91		207	32	77	0.687067	1	discharged	#REF!	212	18	40	0.523566
1363	Villa Betania	1 - Male	61	No	Yes		36	18	100	144	100	80		15	Yes	Yes	No	No	No	No	No	Nasal Cannula/ Glasses/ Venturi Mask	Nasal Cannula/ Glasses/ Venturi Mask	Nasal Cannula/ Glasses/ Venturi Mask	Nasal Cannula/ Glasses/ Venturi Mask	Nasal Cannula/ Glasses/ Venturi Mask	2 - no	2 - no	1 - yes	2 - no	2 - no	2 - no	2 - no	No	2 - no	951	101		561	38	46	0.609216	1	discharged	#REF!	166	16	34	1.00833
1364	Villa Betania	1 - Male	52	No	Yes		37.4	16	70	120	70	87		15	Yes	Yes	No	No	No	No	No	Nasal Cannula/ Glasses/ Venturi Mask	Nasal Cannula/ Glasses/ Venturi Mask	Nasal Cannula/ Glasses/ Venturi Mask	Nasal Cannula/ Glasses/ Venturi Mask	Nasal Cannula/ Glasses/ Venturi Mask	2 - no	2 - no	1 - yes	2 - no	2 - no	2 - no	2 - no	No	2 - no	751	85	3.3	163	49	43	2.38384	2	discharged	#REF!	335	30	105	0.454449
1365	Villa Betania	2 - Female	71	No	Yes		37.8		85	130	60	92	Moderate	15	No	Yes	Yes	Yes	No	No	No	Niv	Niv	Nasal Cannula/ Glasses/ Venturi Mask	Nasal Cannula/ Glasses/ Venturi Mask	Nasal Cannula/ Glasses/ Venturi Mask	2 - no	2 - no	2 - no	2 - no	2 - no	2 - no	1 -yes	No	2 - no	664	96	3.6	229	51	19	3.62757	3	dead	#REF!	402	76	126	1.19581
1366	Villa Betania	2 - Female	71	No	Yes		37.2	14	90	120	70	98	Mild	15	Yes	Yes	Yes	Yes	No	No	Yes	Oti	Oti	Nasal Cannula/ Glasses/ Venturi Mask	Nasal Cannula/ Glasses/ Venturi Mask	Nasal Cannula/ Glasses/ Venturi Mask	2 - no	2 - no	1 - yes	1 - yes	2 - no	2 - no	2 - no	No	2 - no	825	97		239	26	22	1.64673	2	discharged	#REF!	367
1367	Villa Betania	1 - Male	60	No	No		36	18	80	130	80	80	Moderate	15	No	Yes	Yes	Yes	No	No	Yes	Oti	Oti	Nasal Cannula/ Glasses/ Venturi Mask	Nasal Cannula/ Glasses/ Venturi Mask	Nasal Cannula/ Glasses/ Venturi Mask	2 - no	2 - no	2 - no	2 - no	2 - no	2 - no	2 - no	No	2 - no	607	86		118	34	21	3.77258	3	discharged	#REF!	281	18	31	0.690298
1368	Villa Betania	2 - Female	60	No	Yes		36	18	85	135	75	90	Moderate	15	Yes	Yes	Yes	Yes	No	No	No	Niv	Niv	Nasal Cannula/ Glasses/ Venturi Mask	Nasal Cannula/ Glasses/ Venturi Mask	Nasal Cannula/ Glasses/ Venturi Mask	2 - no	2 - no	1 - yes	2 - no	2 - no	2 - no	2 - no	No	2 - no	714	121		189	33	46	1.54463	2	discharged	#REF!	364	18	47	0.432786
1369	Villa Betania	1 - Male	26	No	Yes	6	36.6		100		70	93	Moderate	15	No	Yes	Yes	Yes	No	No	No	Niv	Niv	Niv	Niv	Niv	2 - no	2 - no	2 - no	2 - no	2 - no	2 - no	2 - no	No	2 - no	572	95	3.7	192	15	31	0.364823	1	discharged	#REF!	233	14	65	0.193771
1370	Villa Betania	2 - Female	79	No	Missing		36	20	60		70	79	Moderate	15	No	Yes	No	No	No	No	No	Nasal Cannula/ Glasses/ Venturi Mask	Nasal Cannula/ Glasses/ Venturi Mask	Nasal Cannula/ Glasses/ Venturi Mask	Nasal Cannula/ Glasses/ Venturi Mask	Nasal Cannula/ Glasses/ Venturi Mask	2 - no	2 - no	1 - yes	2 - no		2 - no	2 - yes	No	1 - yes	464	70	3.4	297	19	28	0.955092	1	dead	#REF!		91	133
1371	Villa Betania	1 - Male	42	No	Yes	4	39.4	13	110		80	97	absent	15	No	No	No	No	No	No	No	No	No	No	No	No	2 - no	2 - no	2 - no	2 - no	2 - no	2 - no	2 - no	No	2 - no	706	108	3.56	145	26	35	1.27298	1	discharged	#REF!	315	23	61	0.392646
1372	Villa Betania	2 - Female	71	No	Missing		36.5	25	130		70	88	Severe	13	Missing	Yes	Yes	No	Yes	No	No	Niv	Niv	Niv	Niv	Niv	1 - yes	2 - no	1 - yes	2 - no	1 - yes	2 - no	2 - no	No	2 - no	583	67	2.8	302	1218	268	17.4917	3	dead	#REF!	90
1373	Villa Betania	1 - Male	64	No	Yes	5	36	18	70		70	83	Moderate	15	Yes	Yes	No	No	No	No	No	Nasal Cannula/ Glasses/ Venturi Mask	Nasal Cannula/ Glasses/ Venturi Mask	Nasal Cannula/ Glasses/ Venturi Mask	Nasal Cannula/ Glasses/ Venturi Mask	Nasal Cannula/ Glasses/ Venturi Mask	1 - yes	2 - no	1 - yes	2 - no	2 - no	2 - no	2 - no	Yes	2 - no	681	89	3.54	210	48	27	2.81527	2	discharged	#REF!	148	23	25	1.98919
1374	Villa Betania	1 - Male	72	No	Missing		36.5	18			80	94	Mild	15	No	Yes	Yes	No	Yes	No	Yes	Oti	Oti	Nasal Cannula/ Glasses/ Venturi Mask	Nasal Cannula/ Glasses/ Venturi Mask	Nasal Cannula/ Glasses/ Venturi Mask	2 - no	2 - no	1 - yes	2 - no	2 - no	2 - no	2 - no	No	2 - no	621	103	3.25	212	55	47	2.72465	2	dead	#REF!	468	53	124	0.732237
1375	Villa Betania	2 - Female	64	No	Missing						70	98	absent	15	Yes	Yes	No	No	No	No	No	Nasal Cannula/ Glasses/ Venturi Mask	Nasal Cannula/ Glasses/ Venturi Mask	Nasal Cannula/ Glasses/ Venturi Mask	Nasal Cannula/ Glasses/ Venturi Mask	Nasal Cannula/ Glasses/ Venturi Mask	2 - no	1 - yes	2 - no	2 - no		1-yes	2 - no	No	2 - no	558	76	2.36	139	28	13	3.57562	3	dead	#REF!	96
1376	Villa Betania	2 - Female	81	No	Missing		36		75		60	94	absent	15	Yes	No	No	No	No	No	No	Nasal Cannula/ Glasses/ Venturi Mask	Nasal Cannula/ Glasses/ Venturi Mask	Nasal Cannula/ Glasses/ Venturi Mask	Nasal Cannula/ Glasses/ Venturi Mask	Nasal Cannula/ Glasses/ Venturi Mask	2 - no	2 - no	1 - yes	2 - no		2 - no	2 - no	Yes	2 - no	362	76	3.14	368	20	13	1.22094	1	discharged	#REF!
1377	Villa Betania	1 - Male	73	No	Yes	17	36	16			80	73	Severe	15	Yes	Yes	Yes	No	Yes	No	No	Niv	Niv	Nasal Cannula/ Glasses/ Venturi Mask	Nasal Cannula/ Glasses/ Venturi Mask	Nasal Cannula/ Glasses/ Venturi Mask	1 - yes	2 - no	2 - no	1 - yes	2 - no	2 - no	2 - no	No	2 - no	438	18		148	18	34	1.52263	2	discharged	#REF!	235	25	38	1.2598
1378	Villa Betania	2 - Female	63	No	Yes	10	36		80		70	91	Mild	15	No	No	No	No	No	No	No	No	No	No	No	No	2 - no	2 - no	2 - no	2 - no	2 - no	2 - no	2 - no	No	2 - no	648	121	3.22	200	75	162	1.85616	2	discharged	#REF!	250	13	48	0.47285
1379	Villa Betania	2 - Female	76	Missing	Missing		38.3	18			90	88	Mild	15	No	Yes	Yes	No	Yes	No	Yes	Oti	Oti	Oti	Oti	Oti	1 - yes	2 - no	1 - yes	1 - yes	2 - no	2 - no	2 - no	No	2 - no	637	89	2.98	208	22	7	3.03825	2	dead	#REF!	291	39	20	2.27756
1380	Villa Betania	1 - Male	87	No	Yes	11	36	24	65		80	80	Severe	15	Yes	Yes	No	No	No	No	No	Nasal Cannula/ Glasses/ Venturi Mask	Nasal Cannula/ Glasses/ Venturi Mask	Nasal Cannula/ Glasses/ Venturi Mask	Nasal Cannula/ Glasses/ Venturi Mask	Nasal Cannula/ Glasses/ Venturi Mask	1 - yes	2 - no	1 - yes	2 - no	2 - no	1-yes	2 - no	No	2 - no	369	111	2.9	158	18	20	2.21625	2	discharged	#REF!	56	45	106	6.79033
1381	Villa Betania	1 - Male	79	No	Yes	7	37	18	100		60	85	Moderate	15	Yes	Yes	Yes	Yes	No	No	No	Niv	Niv	Niv	Niv	Niv	2 - no	2 - no	2 - no	2 - no	2 - no	2 - no	2 - no	No	2 - no	706	100	2.67	225	40	31	2.52246	2	discharged	#REF!		21	62
1382	Villa Betania	1 - Male	50	No	Yes	5	36	20	75		70	85	Moderate	15	Yes	Yes	Yes	Yes	No	No	No	Niv	Niv	Niv	Niv	Niv	2 - no	2 - no	2 - no	2 - no	2 - no	2 - no	1 - yes	No	2 - no	907	91	3.14	294	49	108	0.801875	1	discharged	#REF!	221	12	34	0.465607
1383	Villa Betania	2 - Female	85	No	Yes	13	36.6		45		80	83		15	Yes	Yes	No	No	No	No	No	Nasal Cannula/ Glasses/ Venturi Mask	Nasal Cannula/ Glasses/ Venturi Mask	Nasal Cannula/ Glasses/ Venturi Mask	Nasal Cannula/ Glasses/ Venturi Mask	Nasal Cannula/ Glasses/ Venturi Mask	1 - yes	2 - no	1 - yes	2 - no	2 - no	2 - no	1 - yes	No	2 - no	174	79	2.59	196	16	11	2.09212	2	discharged	#REF!		19	33
1384	Villa Betania	1 - Male	57	No	Yes	4	37.3	15	98		90	90		15	Yes	No	No	No	No	No	No	Nasal Cannula/ Glasses/ Venturi Mask	Nasal Cannula/ Glasses/ Venturi Mask	Nasal Cannula/ Glasses/ Venturi Mask	Nasal Cannula/ Glasses/ Venturi Mask	Nasal Cannula/ Glasses/ Venturi Mask	2 - no	2 - no	1 - yes	2 - no	2 - no	2 - no	2 - no	No	2 - no	572	97	3.41	180	30	28	1.79533	2	discharged	#REF!	322	33	56	0.780619
1385	Villa Betania	Male	60	no	yes		36	25	85	110	90	78	Moderate	15	yes	yes	no			no	no	Nasal Cannula/ Glasses/ Venturi Mask	Nasal Cannula/ Glasses/ Venturi Mask	Nasal Cannula/ Glasses/ Venturi Mask	Nasal Cannula/ Glasses/ Venturi Mask	Nasal Cannula/ Glasses/ Venturi Mask	no	no	no	no	unkn	no	no	no	no	839	0.94	3.09	190000	28	36	1.47368	2	discharged	#REF!	255000
1386	villa betania	Female	83				36	14	84	130	70	98	Absent	15	yes	yes	no			no	no	Nasal Cannula/ Glasses/ Venturi Mask	Nasal Cannula/ Glasses/ Venturi Mask	Nasal Cannula/ Glasses/ Venturi Mask	Nasal Cannula/ Glasses/ Venturi Mask	Nasal Cannula/ Glasses/ Venturi Mask	yes	no	yes	no	unkn	no	no	yes	no	411	0.96	2.93	231000	32	26	2.25491	2	discharged	#REF!	284000	31	19	2.07847
1387	Villa Betania	Female	72				36	25	90	130	80	85	Moderate	15	yes	yes	no			no	no	Nasal Cannula/ Glasses/ Venturi Mask	Nasal Cannula/ Glasses/ Venturi Mask	Nasal Cannula/ Glasses/ Venturi Mask	Nasal Cannula/ Glasses/ Venturi Mask	Nasal Cannula/ Glasses/ Venturi Mask	no	no	yes	no	unkn	no	yes	no	no	719	125	3.4	468000	31	42	0.735908	1	discharged	#REF!	308000	23	70	0.642629
1388	Villa Betania	Male	75				36.5	25	78	90	70	90	Moderate	15	yes	yes	no			no	no	Nasal Cannula/ Glasses/ Venturi Mask	Nasal Cannula/ Glasses/ Venturi Mask	Nasal Cannula/ Glasses/ Venturi Mask	Nasal Cannula/ Glasses/ Venturi Mask	Nasal Cannula/ Glasses/ Venturi Mask	yes	no	yes	yes	unkn	no	yes	no	no	580	91	3.16	167000	49	45	3.28046	3	discharged	#REF!	131000	38	138	1.85197
1389	Villa Betania	Male	80				36	25	100	135	80	98	Moderate	15	no	yes	yes	Yes		no	yes	Oti	Oti			Oti	no	no	no	no	unkn	no	no	no	no	653	80	3.25	238000	24	49	1.15246	1	dead	#REF!	299000
1390	villa betania	Male	68				36	25	85	160	80	91	Mild	15	yes	yes	no			no	no	Nasal Cannula/ Glasses/ Venturi Mask	Nasal Cannula/ Glasses/ Venturi Mask	Nasal Cannula/ Glasses/ Venturi Mask	Nasal Cannula/ Glasses/ Venturi Mask	Nasal Cannula/ Glasses/ Venturi Mask	no	no	yes	yes	unkn	no	no	no	no	701	62	3.11	175000	63	40	3.87063	3	discharged	#REF!	318000	66	103	1.39062
1391	Villa Betania	Female	55				36	18	76	120	80	91	Severe	15	yes	yes	no			no	no	Nasal Cannula/ Glasses/ Venturi Mask	Nasal Cannula/ Glasses/ Venturi Mask	Nasal Cannula/ Glasses/ Venturi Mask	Nasal Cannula/ Glasses/ Venturi Mask	Nasal Cannula/ Glasses/ Venturi Mask	no	no	no	no	unkn	no	yes	no	no	611	113		262000	27	24	1.15696	1	discharged	#REF!	210000	12	42	0.484953
1392	Villa Betania	Male	54				37	18	80	110	70	88	Mild	15	yes	no	no			no	no	Nasal Cannula/ Glasses/ Venturi Mask	Nasal Cannula/ Glasses/ Venturi Mask	Nasal Cannula/ Glasses/ Venturi Mask	Nasal Cannula/ Glasses/ Venturi Mask	Nasal Cannula/ Glasses/ Venturi Mask	no	no	no	no	unkn	no	no	no	yes	839	116		263000	34	64	0.872624	1	discharged	#REF!	433000	24	61	0.383224
1393	Villa Betania	Male	74	yes	no		37	26	101	140	80	90	Mild	15	yes	yes	no			no	no	Nasal Cannula/ Glasses/ Venturi Mask	Nasal Cannula/ Glasses/ Venturi Mask	Nasal Cannula/ Glasses/ Venturi Mask	Nasal Cannula/ Glasses/ Venturi Mask	Nasal Cannula/ Glasses/ Venturi Mask	no	no	no	no	unkn	no	no	no	no	839	71	2.86	167000	16	24	1.4472	1	discharged	#REF!	293000
1394	villa Betania	Male	72	yes	no		36	18	110	140	85	87	Mild	15	yes	no	no			no	no	Nasal Cannula/ Glasses/ Venturi Mask	Nasal Cannula/ Glasses/ Venturi Mask	Nasal Cannula/ Glasses/ Venturi Mask	Nasal Cannula/ Glasses/ Venturi Mask	Nasal Cannula/ Glasses/ Venturi Mask	no	yes	no	no	unkn	no	no	no	no	821	85	2.9	335000	44	48	1.36496	1	discharged	#REF!	231000	22	66	0.844056
1395	Villa Betania	Female	59				37.4	18	112	120	80	92	Mild	15	yes	yes	no			no	no	Nasal Cannula/ Glasses/ Venturi Mask	Nasal Cannula/ Glasses/ Venturi Mask	Nasal Cannula/ Glasses/ Venturi Mask	Nasal Cannula/ Glasses/ Venturi Mask	Nasal Cannula/ Glasses/ Venturi Mask	no	no	yes	no	unkn	no	no	no	no	493	114	2.96	169000	50	61	2.23496	2	discharged	#REF!	268000	24	87	0.566459
1396	Villa Betania	Male	50				37	20	90	110	70	90	Mild	15	yes	yes	no			no	no	Nasal Cannula/ Glasses/ Venturi Mask	Nasal Cannula/ Glasses/ Venturi Mask	Nasal Cannula/ Glasses/ Venturi Mask	Nasal Cannula/ Glasses/ Venturi Mask	Nasal Cannula/ Glasses/ Venturi Mask	no	no	no	no	unkn	no	no	no	no									discharged	#REF!
1397	Villa Betania	Male	64				36.5	18	64	120	80	91	Mild	15	yes	yes	no			no	no	Nasal Cannula/ Glasses/ Venturi Mask	Nasal Cannula/ Glasses/ Venturi Mask	Nasal Cannula/ Glasses/ Venturi Mask	Nasal Cannula/ Glasses/ Venturi Mask	Nasal Cannula/ Glasses/ Venturi Mask	no	no	no	no	unkn	no	no	no	no	611	80	3.62	260000	18	19	1.01649	1	discharged	#REF!	306000	22	48	0.664141
1398	Villa Betania	Male	77	no	yes		36	20	100	120	80	91	Mild	15	yes	no	no			no	no	Nasal Cannula/ Glasses/ Venturi Mask	Nasal Cannula/ Glasses/ Venturi Mask	Nasal Cannula/ Glasses/ Venturi Mask	Nasal Cannula/ Glasses/ Venturi Mask	Nasal Cannula/ Glasses/ Venturi Mask	no	no	yes	yes	unkn	no	no	no	no	428	99	3.48	161000	25	16	2.98913	2	discharged	#REF!	386000
1399	Villa Betania	Male	71	no	yes		36	20	65	130	60	95	Absent	15	no	no	no			no	no	No	No	No	No	No	no	yes	yes	yes	unkn	no	no	no	no	541	90	2.94	261000	21	15	1.475	2	discharged	#REF!	111000
1400	Villa Betania	Male	73	no	yes		37.8	20	85	130	80	94	Mild	15	yes	yes	no			no	no	Nasal Cannula/ Glasses/ Venturi Mask	Nasal Cannula/ Glasses/ Venturi Mask	Nasal Cannula/ Glasses/ Venturi Mask	Nasal Cannula/ Glasses/ Venturi Mask	Nasal Cannula/ Glasses/ Venturi Mask	no	no	yes	no	unkn	no	no	no	yes	898	87	2.41	430000	35	31	1.06719	1	discharged	#REF!	205000	15	32	0.944246
1401	Villa Betania	Female	96	no	yes		36.5	24	100	140	80	88	Moderate	15	yes	yes	no			no	no	Nasal Cannula/ Glasses/ Venturi Mask	Nasal Cannula/ Glasses/ Venturi Mask	Nasal Cannula/ Glasses/ Venturi Mask	Nasal Cannula/ Glasses/ Venturi Mask	Nasal Cannula/ Glasses/ Venturi Mask	no	no	yes	yes	no	no	no	no	no	657	93	3.2	179000	27	70	1.73074	2	discharged	#REF!	238000	18	26	1.4239
1402	Villa Betania	Female	61	no	yes		37.5	18	80	120	70	94	Absent	15	no	no	no			no	no	No	No	No	No	No	no	no		no	unkn	no	yes	no	no	437	97		202000	27	36	1.35891	1	discharged	#REF!	231000	26	36	1.1443
1403	Villa Betania	female	75	no	yes		36.4		70			68	Severe		no	no	yes	Yes		no	no	Niv	Niv	Niv	Niv	Niv	no	no	yes	no	unkn	no	no	no	yes	756	110		455000	42	43	1.05576	1	discharged	#REF!	284000	25	28	1.24768
[truncated: 59 more columns]
